# Supplementary material for: Mechanically compliant and cost-effective 1.4Li2O-0.75ZrCl4-0.25AlCl3 solid electrolyte for all-solid-state batteries with improved cycling stability
Source: Nat Commun. 2026 Jan 8;17:1474. doi: 10.1038/s41467-025-68210-5 (PMC12886765; doi:10.1038/s41467-025-68210-5)
Supplement: Supplementary file 3 — Source data file [file 41467_2025_68210_MOESM3_ESM.xlsx]

## Sheet: Figure1
Fig.1a							Fig.1b			Fig.1c			Fig.1d									Fig.1e
x	y=0.2	y=0.25	y=0.3	y0.4	y=0.5		y	Ion conductivity		y	Ea			x=1.0	x=1.2	x=1.4	x=1.6	x=1.8	P3m1	C2/m			y=0.5	y=0.4	y=0.3	y=0.25	y=0.2	P3m1	C2/m
1	0.00198	0.00201	0.00174	0.00122	0.000846		0.2	0.00224		0.2	0.297		9.937	575900								10	82638.3	--	--	--	--
1.2	0.0021	0.00254	0.00224	0.00134	0.000907		0.25	0.00255		0.25	0.276		9.957	576537								10.02	83150	--	--	--	--
1.4	0.00224	0.00255	0.00232	0.00134	0.000969		0.3	0.00232		0.3	0.291		9.977	576347								10.04	83208.3	--	--	--	--
1.6	0.00138	0.00142	0.00137	0.00112	0.000921		0.4	0.00134		0.4	0.323		9.997	576877								10.06	82735	--	--	--	--
1.8	0.000624	0.000733	0.001	0.000693	0.000367		0.5	0.000969		0.5	0.334		10.017	577014								10.08	82101.7	--	--	--	--
													10.037	576534								10.1	82296.7	--	--	--	--
													10.057	576444								10.12	82731.7	--	--	--	--
													10.077	575604								10.14	82295	--	--	--	--
													10.097	577410								10.16	82371.7	--	--	--	--
													10.117	577020								10.18	82976.7	--	--	--	--
													10.137	575997								10.2	83313.3	--	--	--	--
													10.157	576920								10.22	83210	--	--	--	--
													10.177	577214								10.24	82675	--	--	--	--
													10.197	576484								10.26	83265	--	--	--	--
													10.217	577420								10.28	83200	--	--	--	--
													10.237	577607								10.3	82535	--	--	--	--
													10.257	577494								10.32	82495	--	--	--	--
													10.277	578467								10.34	82761.7	--	--	--	--
													10.297	578467								10.36	82568.3	--	--	--	--
													10.317	576787								10.38	83596.7	--	--	--	--
													10.337	578430								10.4	83301.7	--	--	--	--
													10.357	577537								10.42	83438.3	--	--	--	--
													10.377	578844								10.44	83181.7	--	--	--	--
													10.397	577527								10.46	83245	--	--	--	--
													10.417	577254								10.48	83506.7	--	--	--	--
													10.437	577274								10.5	84035	--	--	--	--
													10.457	578217								10.52	84213.3	--	--	--	--
													10.477	577294								10.54	83481.7	--	--	--	--
													10.497	577854								10.56	83551.7	--	--	--	--
													10.517	579887								10.58	84711.7	--	--	--	--
													10.537	577717								10.6	84035	--	--	--	--
													10.557	578994								10.62	84485	--	--	--	--
													10.577	579134								10.64	84731.7	--	--	--	--
													10.597	579350								10.66	84330	--	--	--	--
													10.617	578747								10.68	84121.7	--	--	--	--
													10.637	578800								10.7	84206.7	--	--	--	--
													10.657	579297								10.72	84293.3	--	--	--	--
													10.677	579104								10.74	83721.7	--	--	--	--
													10.697	579824								10.76	84683.3	--	--	--	--
													10.717	579934								10.78	84840	--	--	--	--
													10.737	579557								10.8	85025	--	--	--	--
													10.757	579464								10.82	85781.7	--	--	--	--
													10.777	580707								10.84	86206.7	--	--	--	--
													10.797	580637								10.86	85141.7	--	--	--	--
													10.817	579714								10.88	85078.3	--	--	--	--
													10.837	579984								10.9	85045	--	--	--	--
													10.857	581067								10.92	86033.3	--	--	--	--
													10.877	580307								10.94	85948.3	--	--	--	--
													10.897	580424								10.96	85836.7	--	--	--	--
													10.917	581377								10.98	85850	--	--	--	--
													10.937	580660								11	85826.7	--	--	--	--
													10.957	580427								11.02	86038.3	--	--	--	--
													10.977	581547								11.04	85605	--	--	--	--
													10.997	581087								11.06	86046.7	--	--	--	--
													11.017	581074								11.08	86276.7	--	--	--	--
													11.037	581174								11.1	86986.7	--	--	--	--
													11.057	580757								11.12	86856.7	--	--	--	--
													11.077	581177								11.14	87110	--	--	--	--
													11.097	582014								11.16	87073.3	--	--	--	--
													11.117	580570								11.18	86723.3	--	--	--	--
													11.137	581737								11.2	86291.7	--	--	--	--
													11.157	582344								11.22	87065	--	--	--	--
													11.177	581314								11.24	87305	--	--	--	--
													11.197	582000								11.26	86963.3	--	--	--	--
													11.217	580427								11.28	87078.3	--	--	--	--
													11.237	581880								11.3	87731.7	--	--	--	--
													11.257	582487								11.32	87413.3	--	--	--	--
													11.277	582104								11.34	87853.3	--	--	--	--
													11.297	582697								11.36	87495	--	--	--	--
													11.317	582694								11.38	86726.7	--	--	--	--
													11.337	582654								11.4	87028.3	--	--	--	--
													11.357	583410								11.42	87393.3	--	--	--	--
													11.377	583290								11.44	87886.7	--	--	--	--
													11.397	583844								11.46	87748.3	--	--	--	--
													11.417	583627								11.48	88183.3	--	--	--	--
													11.437	583720								11.5	87860	--	--	--	--
													11.457	583247								11.52	87970	--	--	--	--
													11.477	583487								11.54	87025	--	--	--	--
													11.497	583294								11.56	87196.7	--	--	--	--
													11.517	583400								11.58	88106.7	--	--	--	--
													11.537	583700								11.6	87566.7	--	--	--	--
													11.557	584317								11.62	88111.7	--	--	--	--
													11.577	583090								11.64	88606.7	--	--	--	--
													11.597	582804								11.66	88490	--	--	--	--
													11.617	584260								11.68	88100	--	--	--	--
													11.637	583420								11.7	87856.7	--	--	--	--
													11.657	583857								11.72	88156.7	--	--	--	--
													11.677	584320								11.74	87708.3	--	--	--	--
													11.697	584514								11.76	88393.3	--	--	--	--
													11.717	583640								11.78	87491.7	--	--	--	--
													11.737	583957								11.8	87696.7	--	--	--	--
													11.757	584034								11.82	88206.7	--	--	--	--
													11.777	583674								11.84	88976.7	--	--	--	--
													11.797	583940								11.86	88713.3	--	--	--	--
													11.817	583580								11.88	88860	--	--	--	--
													11.837	583957								11.9	88916.7	--	--	--	--
													11.857	584654								11.92	88496.7	--	--	--	--
													11.877	585020								11.94	88080	--	--	--	--
													11.897	585167								11.96	88355	--	--	--	--
													11.917	585134								11.98	88778.3	--	--	--	--
													11.937	584754								12	89050	--	--	--	--
													11.957	584590								12.02	89320	--	--	--	--
													11.977	585774								12.04	90053.3	--	--	--	--
													11.997	585400								12.06	89011.7	--	--	--	--
													12.017	584670								12.08	89306.7	--	--	--	--
													12.037	585734								12.1	88733.3	--	--	--	--
													12.057	585040								12.12	88640	--	--	--	--
													12.077	585397								12.14	89166.7	--	--	--	--
													12.097	585344								12.16	88563.3	--	--	--	--
													12.117	584944								12.18	89076.7	--	--	--	--
													12.137	584834								12.2	88808.3	--	--	--	--
													12.157	585810								12.22	89566.7	--	--	--	--
													12.177	586154								12.24	89141.7	--	--	--	--
													12.197	585200								12.26	88811.7	--	--	--	--
													12.217	585587								12.28	88881.7	--	--	--	--
													12.237	585764								12.3	88793.3	--	--	--	--
													12.257	586224								12.32	89071.7	--	--	--	--
													12.277	586180								12.34	89263.3	--	--	--	--
													12.297	584794								12.36	89290	--	--	--	--
													12.317	585057								12.38	89173.3	--	--	--	--
													12.337	585797								12.4	89363.3	--	--	--	--
													12.357	585680								12.42	88953.3	--	--	--	--
													12.377	586214								12.44	89498.3	--	--	--	--
													12.397	586694								12.46	89636.7	--	--	--	--
													12.417	586990								12.48	88861.7	--	--	--	--
													12.437	586350								12.5	89203.3	--	--	--	--
													12.457	585954								12.52	89613.3	--	--	--	--
													12.477	586167								12.54	89195	--	--	--	--
													12.497	586934								12.56	88971.7	--	--	--	--
													12.517	586804								12.58	89363.3	--	--	--	--
													12.537	586930								12.6	89858.3	--	--	--	--
													12.557	586850								12.62	89598.3	--	--	--	--
													12.577	586640								12.64	89936.7	--	--	--	--
													12.597	586304								12.66	89885	--	--	--	--
													12.617	587157								12.68	89401.7	--	--	--	--
													12.637	586937								12.7	89201.7	--	--	--	--
													12.657	586794								12.72	88923.3	--	--	--	--
													12.677	587440								12.74	90271.7	--	--	--	--
													12.697	587487								12.76	90300	--	--	--	--
													12.717	588097								12.78	90581.7	--	--	--	--
													12.737	585930								12.8	90111.7	--	--	--	--
													12.757	587097								12.82	89903.3	--	--	--	--
													12.777	587567								12.84	89595	--	--	--	--
													12.797	586804								12.86	90688.3	--	--	--	--
													12.817	586654								12.88	90090	--	--	--	--
													12.837	588014								12.9	89760	--	--	--	--
													12.857	587724								12.92	90226.7	--	--	--	--
													12.877	587450								12.94	90286.7	--	--	--	--
													12.897	587537								12.96	89945	--	--	--	--
													12.917	588350								12.98	90108.3	--	--	--	--
													12.937	588987								13	90056.7	--	--	--	--
													12.957	588537								13.02	90268.3	--	--	--	--
													12.977	588364								13.04	91085	--	--	--	--
													12.997	588197								13.06	90693.3	--	--	--	--
													13.017	588464								13.08	90936.7	--	--	--	--
													13.037	589070								13.1	91046.7	--	--	--	--
													13.057	589137								13.12	91735	--	--	--	--
													13.077	588737								13.14	91180	--	--	--	--
													13.097	588657								13.16	90520	--	--	--	--
													13.117	589480								13.18	91460	--	--	--	--
													13.137	588530								13.2	91555	--	--	--	--
													13.157	589634								13.22	91233.3	--	--	--	--
													13.177	589194								13.24	91575	--	--	--	--
													13.197	588887								13.26	91206.7	--	--	--	--
													13.217	589387								13.28	91230	--	--	--	--
													13.237	588984								13.3	91813.3	--	--	--	--
													13.257	587920								13.32	91740	--	--	--	--
													13.277	588704								13.34	91746.7	--	--	--	--
													13.297	590057								13.36	91280	--	--	--	--
													13.317	590207								13.38	92088.3	--	--	--	--
													13.337	589524								13.4	91771.7	--	--	--	--
													13.357	590830								13.42	92213.3	--	--	--	--
													13.377	590687								13.44	92700	--	--	--	--
													13.397	589707								13.46	91448.3	--	--	--	--
													13.417	589487								13.48	91915	--	--	--	--
													13.437	590720								13.5	92196.7	--	--	--	--
													13.457	588850								13.52	93150	--	--	--	--
													13.477	589957								13.54	93321.7	--	--	--	--
													13.497	589774								13.56	92880	--	--	--	--
													13.517	591104								13.58	92611.7	--	--	--	--
													13.537	591320								13.6	92808.3	--	--	--	--
													13.557	591204								13.62	93216.7	--	--	--	--
													13.577	590807								13.64	93318.3	--	--	--	--
													13.597	591077								13.66	93498.3	--	--	--	--
													13.617	591800								13.68	92930	--	--	--	--
													13.637	592050								13.7	92988.3	--	--	--	--
													13.657	591267								13.72	92990	--	--	--	--
													13.677	592047								13.74	93716.7	--	--	--	--
													13.697	591694								13.76	94373.3	--	--	--	--
													13.717	591350								13.78	94451.7	--	--	--	--
													13.737	591730								13.8	94523.3	--	--	--	--
													13.757	592684								13.82	94263.3	--	--	--	--
													13.777	592277								13.84	94245	--	--	--	--
													13.797	593034								13.86	93925	--	--	--	--
													13.817	592990								13.88	94416.7	--	--	--	--
													13.837	592120								13.9	94223.3	--	--	--	--
													13.857	592524								13.92	95368.3	--	--	--	--
													13.877	592774								13.94	95723.3	--	--	--	--
													13.897	592860								13.96	94948.3	--	--	--	--
													13.917	593540								13.98	94960	--	--	--	--
													13.937	593020								14	94946.7	--	--	--	--
													13.957	593270								14.02	95303.3	--	--	--	--
													13.977	593707								14.04	95161.7	--	--	--	--
													13.997	593764								14.06	95736.7	--	--	--	--
													14.017	594904								14.08	95668.3	--	--	--	--
													14.037	595124								14.1	95991.7	--	--	--	--
													14.057	594310								14.12	96221.7	--	--	--	--
													14.077	594754								14.14	96401.7	--	--	--	--
													14.097	594830								14.16	95915	--	--	--	--
													14.117	595294								14.18	96273.3	--	--	--	--
													14.137	595214								14.2	96750	--	--	--	--
													14.157	595697								14.22	96580	--	--	--	--
													14.177	595567								14.24	96633.3	--	--	--	--
													14.197	595894								14.26	96533.3	--	--	--	--
													14.217	595717								14.28	96863.3	--	--	--	--
													14.237	596044								14.3	97670	--	--	--	--
													14.257	596014								14.32	97541.7	--	--	--	--
													14.277	595894								14.34	98023.3	--	--	--	--
													14.297	596310								14.36	97418.3	--	--	--	--
													14.317	597450								14.38	98030	--	--	--	--
													14.337	596487								14.4	98038.3	--	--	--	--
													14.357	597150								14.42	97966.7	--	--	--	--
													14.377	597404								14.44	98733.3	--	--	--	--
													14.397	596710								14.46	98720	--	--	--	--
													14.417	597534								14.48	98475	--	--	--	--
													14.437	597517								14.5	98783.3	--	--	--	--
													14.457	597764								14.52	99285	--	--	--	--
													14.477	598757								14.54	99140	--	--	--	--
													14.497	597680								14.56	99385	--	--	--	--
													14.517	598227								14.58	98906.7	--	--	--	--
													14.537	597560								14.6	99828.3	--	--	--	--
													14.557	598310								14.62	99111.7	--	--	--	--
													14.577	598300								14.64	100063	--	--	--	--
													14.597	598170								14.66	99891.7	--	--	--	--
													14.617	599160								14.68	100730	--	--	--	--
													14.637	599037								14.7	100398	--	--	--	--
													14.657	598727								14.72	100883	--	--	--	--
													14.677	599594								14.74	100865	--	--	--	--
													14.697	600444								14.76	100815	--	--	--	--
													14.717	600384								14.78	101458	--	--	--	--
													14.737	600274								14.8	101208	--	--	--	--
													14.757	601010								14.82	101472	--	--	--	--
													14.777	600824								14.84	102147	--	--	--	--
													14.797	600310								14.86	101925	--	--	--	--
													14.817	601204								14.88	101765	--	--	--	--
													14.837	600740								14.9	102050	--	--	--	--
													14.857	600884								14.92	102343	--	--	--	--
													14.877	601620								14.94	102962	--	--	--	--
													14.897	601850								14.96	101913	--	--	--	--
													14.917	602214								14.98	102723	--	--	--	--
													14.937	602110								15	103883	--	--	--	--
													14.957	602234								15.02	103357	--	--	--	--
													14.977	601777								15.04	103165	--	--	--	--
													14.997	603164								15.06	103333	--	--	--	--
													15.017	602720								15.08	103210	--	--	--	--
													15.037	603037								15.1	103632	--	--	--	--
													15.057	603367								15.12	103785	--	--	--	--
													15.077	603674								15.14	104192	--	--	--	--
													15.097	603887								15.16	103632	--	--	--	--
													15.117	604717								15.18	105093	--	--	--	--
													15.137	604804								15.2	105008	--	--	--	--
													15.157	603910								15.22	103978	--	--	--	--
													15.177	604030								15.24	104480	--	--	--	--
													15.197	603687								15.26	105397	--	--	--	--
													15.217	604730								15.28	105333	--	--	--	--
													15.237	605617								15.3	105242	--	--	--	--
													15.257	605437								15.32	104262	--	--	--	--
													15.277	605910								15.34	105792	--	--	--	--
													15.297	606164								15.36	106213	--	--	--	--
													15.317	606680								15.38	105790	--	--	--	--
													15.337	606127								15.4	106458	--	--	--	--
													15.357	606497								15.42	106492	--	--	--	--
													15.377	606454								15.44	106908	--	--	--	--
													15.397	607174								15.46	107862	--	--	--	--
													15.417	607990								15.48	107175	--	--	--	--
													15.437	608220								15.5	107293	--	--	--	--
													15.457	608550								15.52	107693	--	--	--	--
													15.477	607644								15.54	108185	--	--	--	--
													15.497	608714								15.56	107838	--	--	--	--
													15.517	608697								15.58	108518	--	--	--	--
													15.537	609307								15.6	108385	--	--	--	--
													15.557	608547								15.62	108162	--	--	--	--
													15.577	608930								15.64	109317	--	--	--	--
													15.597	610054								15.66	109087	--	--	--	--
													15.617	610660								15.68	108413	--	--	--	--
													15.637	610244								15.7	109178	--	--	--	--
													15.657	610130								15.72	109942	--	--	--	--
													15.677	610467								15.74	109123	--	--	--	--
													15.697	610104								15.76	109642	--	--	--	--
													15.717	611077								15.78	109600	--	--	--	--
													15.737	611667								15.8	110382	--	--	--	--
													15.757	612320								15.82	110547	--	--	--	--
													15.777	613114								15.84	110395	--	--	--	--
													15.797	613107								15.86	110962	--	--	--	--
													15.817	613210								15.88	110912	--	--	--	--
													15.837	613167								15.9	111442	--	--	--	--
													15.857	614690								15.92	112220	--	--	--	--
													15.877	614067								15.94	111202	--	--	--	--
													15.897	615590								15.96	110827	--	--	--	--
													15.917	614927								15.98	111402	--	--	--	--
													15.937	615684								16	111235	--	--	--	--
													15.957	615110								16.02	112435	--	--	--	--
													15.977	616364								16.04	111477	--	--	--	--
													15.997	618080								16.06	112100	--	--	--	--
													16.017	616554								16.08	112632	--	--	--	--
													16.037	618194								16.1	112613	--	--	--	--
													16.057	616717								16.12	113493	--	--	--	--
													16.077	616904								16.14	112305	--	--	--	--
													16.097	617847								16.16	113212	--	--	--	--
													16.117	619630								16.18	113508	--	--	--	--
													16.137	619460								16.2	113583	--	--	--	--
													16.157	618940								16.22	114558	--	--	--	--
													16.177	618477								16.24	113890	--	--	--	--
													16.197	619370								16.26	114725	--	--	--	--
													16.217	618834								16.28	113840	--	--	--	--
													16.237	618927								16.3	114355	--	--	--	--
													16.257	619094								16.32	115020	--	--	--	--
													16.277	618314								16.34	115518	--	--	--	--
													16.297	618930								16.36	114032	--	--	--	--
													16.317	618724								16.38	114727	--	--	--	--
													16.337	619677								16.4	115335	--	--	--	--
													16.357	620697								16.42	115902	--	--	--	--
													16.377	619497								16.44	116345	--	--	--	--
													16.397	619094								16.46	116732	--	--	--	--
													16.417	618404								16.48	115190	--	--	--	--
													16.437	619380								16.5	115783	--	--	--	--
													16.457	620044								16.52	117043	--	--	--	--
													16.477	619984								16.54	116518	--	--	--	--
													16.497	618874								16.56	116740	--	--	--	--
													16.517	618437								16.58	116653	--	--	--	--
													16.537	619184								16.6	116917	--	--	--	--
													16.557	619524								16.62	117300	--	--	--	--
													16.577	619834								16.64	117512	--	--	--	--
													16.597	620467								16.66	118090	--	--	--	--
													16.617	619807								16.68	117628	--	--	--	--
													16.637	620204								16.7	117880	--	--	--	--
													16.657	620084								16.72	118345	--	--	--	--
													16.677	620280								16.74	117442	--	--	--	--
													16.697	618694								16.76	118805	--	--	--	--
													16.717	619490								16.78	118087	--	--	--	--
													16.737	619920								16.8	118718	--	--	--	--
													16.757	619634								16.82	119245	--	--	--	--
													16.777	620134								16.84	118313	--	--	--	--
													16.797	622157								16.86	118092	--	--	--	--
													16.817	621264								16.88	119270	--	--	--	--
													16.837	619880								16.9	120307	--	--	--	--
													16.857	622104								16.92	119693	--	--	--	--
													16.877	621194								16.94	119912	--	--	--	--
													16.897	620810								16.96	119540	--	--	--	--
													16.917	621044								16.98	120072	--	--	--	--
													16.937	620234								17	120862	--	--	--	--
													16.957	621974								17.02	120535	--	--	--	--
													16.977	621657								17.04	120585	--	--	--	--
													16.997	623064								17.06	120757	--	--	--	--
													17.017	621930								17.08	120598	--	--	--	--
													17.037	622230								17.1	120000	--	--	--	--
													17.057	623280								17.12	121303	--	--	--	--
													17.077	622110								17.14	121080	--	--	--	--
													17.097	622560								17.16	120580	--	--	--	--
													17.117	622594								17.18	121555	--	--	--	--
													17.137	623734								17.2	121693	--	--	--	--
													17.157	623907								17.22	121660	--	--	--	--
													17.177	624477								17.24	121532	--	--	--	--
													17.197	623344								17.26	121913	--	--	--	--
													17.217	623237								17.28	121652	--	--	--	--
													17.237	623034								17.3	121222	--	--	--	--
													17.257	623224								17.32	121975	--	--	--	--
													17.277	623480								17.34	121093	--	--	--	--
													17.297	622884								17.36	122252	--	--	--	--
													17.317	623610								17.38	122267	--	--	--	--
													17.337	623494								17.4	123058	--	--	--	--
													17.357	623517								17.42	122087	--	--	--	--
													17.377	623694								17.44	122447	--	--	--	--
													17.397	624547								17.46	122687	--	--	--	--
													17.417	623424								17.48	122542	--	--	--	--
													17.437	623750								17.5	122282	--	--	--	--
													17.457	624274								17.52	122387	--	--	--	--
													17.477	624640								17.54	122348	--	--	--	--
													17.497	624410								17.56	122580	--	--	--	--
													17.517	624874								17.58	121992	--	--	--	--
													17.537	624640								17.6	122433	--	--	--	--
													17.557	625160								17.62	123368	--	--	--	--
													17.577	624364								17.64	122883	--	--	--	--
													17.597	624780								17.66	123028	--	--	--	--
													17.617	625174								17.68	122955	--	--	--	--
													17.637	625184								17.7	122595	--	--	--	--
													17.657	625824								17.72	123177	--	--	--	--
													17.677	626100								17.74	123410	--	--	--	--
													17.697	624827								17.76	122895	--	--	--	--
													17.717	624924								17.78	123103	--	--	--	--
													17.737	625307								17.8	123497	--	--	--	--
													17.757	625350								17.82	123582	--	--	--	--
													17.777	625184								17.84	123663	--	--	--	--
													17.797	626464								17.86	123608	--	--	--	--
													17.817	626227								17.88	123858	--	--	--	--
													17.837	625640								17.9	123673	--	--	--	--
													17.857	625830								17.92	123315	--	--	--	--
													17.877	625774								17.94	124187	--	--	--	--
													17.897	624787								17.96	124583	--	--	--	--
													17.917	626280								17.98	123120	--	--	--	--
													17.937	627310								18	122830	--	--	--	--
													17.957	625750								18.02	122755	--	--	--	--
													17.977	626750								18.04	123717	--	--	--	--
													17.997	626944								18.06	122493	--	--	--	--
													18.017	625964								18.08	122998	--	--	--	--
													18.037	625060								18.1	122718	--	--	--	--
													18.057	626197								18.12	123057	--	--	--	--
													18.077	625284								18.14	124110	--	--	--	--
													18.097	625780								18.16	123432	--	--	--	--
													18.117	625847								18.18	123487	--	--	--	--
													18.137	624570								18.2	123562	--	--	--	--
													18.157	625317								18.22	123678	--	--	--	--
													18.177	626020								18.24	123313	--	--	--	--
													18.197	624907								18.26	123327	--	--	--	--
													18.217	626127								18.28	123193	--	--	--	--
													18.237	625050								18.3	123477	--	--	--	--
													18.257	626910								18.32	123385	--	--	--	--
													18.277	626304								18.34	123270	--	--	--	--
													18.297	624730								18.36	122908	--	--	--	--
													18.317	625680								18.38	123070	--	--	--	--
													18.337	626030								18.4	122555	--	--	--	--
													18.357	625340								18.42	123207	--	--	--	--
													18.377	625920								18.44	123183	--	--	--	--
													18.397	624747								18.46	123482	--	--	--	--
													18.417	625224								18.48	122898	--	--	--	--
													18.437	625020								18.5	122972	--	--	--	--
													18.457	624867								18.52	123215	--	--	--	--
													18.477	623667								18.54	123037	--	--	--	--
													18.497	624260								18.56	122192	--	--	--	--
													18.517	626270								18.58	121595	--	--	--	--
													18.537	625084								18.6	122145	--	--	--	--
													18.557	625004								18.62	121660	--	--	--	--
													18.577	625130								18.64	121458	--	--	--	--
													18.597	624907								18.66	122238	--	--	--	--
													18.617	623777								18.68	121908	--	--	--	--
													18.637	625214								18.7	121397	--	--	--	--
													18.657	624557								18.72	121385	--	--	--	--
													18.677	624430								18.74	121300	--	--	--	--
													18.697	624820								18.76	121457	--	--	--	--
													18.717	623890								18.78	121202	--	--	--	--
													18.737	623620								18.8	120285	--	--	--	--
													18.757	622574								18.82	121680	--	--	--	--
													18.777	623807								18.84	120835	--	--	--	--
													18.797	623877								18.86	120912	--	--	--	--
													18.817	624164								18.88	120730	--	--	--	--
													18.837	623330								18.9	120745	--	--	--	--
													18.857	622724								18.92	120508	--	--	--	--
													18.877	624060								18.94	120602	--	--	--	--
													18.897	622457								18.96	120127	--	--	--	--
													18.917	624120								18.98	120307	--	--	--	--
													18.937	622507								19	119820	--	--	--	--
													18.957	623717								19.02	119730	--	--	--	--
													18.977	623304								19.04	119192	--	--	--	--
													18.997	622230								19.06	120088	--	--	--	--
													19.017	622877								19.08	120217	--	--	--	--
													19.037	623134								19.1	118573	--	--	--	--
													19.057	621527								19.12	118860	--	--	--	--
													19.077	621987								19.14	118148	--	--	--	--
													19.097	622117								19.16	118632	--	--	--	--
													19.117	622650								19.18	118712	--	--	--	--
													19.137	621330								19.2	118380	--	--	--	--
													19.157	621880								19.22	117717	--	--	--	--
													19.177	621207								19.24	117748	--	--	--	--
													19.197	620860								19.26	117552	--	--	--	--
													19.217	621210								19.28	117700	--	--	--	--
													19.237	620154								19.3	117435	--	--	--	--
													19.257	620770								19.32	117313	--	--	--	--
													19.277	620234								19.34	116502	--	--	--	--
													19.297	620517								19.36	116962	--	--	--	--
													19.317	619794								19.38	116748	--	--	--	--
													19.337	620274								19.4	116433	--	--	--	--
													19.357	619157								19.42	116417	--	--	--	--
													19.377	619764								19.44	116230	--	--	--	--
													19.397	619277								19.46	115543	--	--	--	--
													19.417	619357								19.48	115557	--	--	--	--
													19.437	619557								19.5	116020	--	--	--	--
													19.457	619504								19.52	114905	--	--	--	--
													19.477	618374								19.54	115428	--	--	--	--
													19.497	618677								19.56	115063	--	--	--	--
													19.517	618580								19.58	114770	--	--	--	--
													19.537	617920								19.6	114688	--	--	--	--
													19.557	617900								19.62	114617	--	--	--	--
													19.577	616610								19.64	114150	--	--	--	--
													19.597	616594								19.66	114338	--	--	--	--
													19.617	618397								19.68	114517	--	--	--	--
													19.637	617257								19.7	114128	--	--	--	--
													19.657	616087								19.72	114150	--	--	--	--
													19.677	617247								19.74	113258	--	--	--	--
													19.697	618160								19.76	112787	--	--	--	--
													19.717	616530								19.78	113050	--	--	--	--
													19.737	615500								19.8	113005	--	--	--	--
													19.757	616260								19.82	113553	--	--	--	--
													19.777	615724								19.84	112998	--	--	--	--
													19.797	615147								19.86	112220	--	--	--	--
													19.817	615204								19.88	112058	--	--	--	--
													19.837	614807								19.9	111947	--	--	--	--
													19.857	614460								19.92	111923	--	--	--	--
													19.877	614567								19.94	111110	--	--	--	--
													19.897	615560								19.96	110653	--	--	--	--
													19.917	614167								19.98	111195	--	--	--	--
													19.937	615110								20	110635	--	--	--	--
													19.957	614467								20.02	110337	--	--	--	--
													19.977	613600								20.04	110137	--	--	--	--
													19.997	612554								20.06	110290	--	--	--	--
													20.017	613454								20.08	110128	--	--	--	--
													20.037	613240								20.1	109663	--	--	--	--
													20.057	613630								20.12	110220	--	--	--	--
													20.077	612774								20.14	109728	--	--	--	--
													20.097	612964								20.16	109950	--	--	--	--
													20.117	613084								20.18	108827	--	--	--	--
													20.137	613044								20.2	108690	--	--	--	--
													20.157	611657								20.22	109017	--	--	--	--
													20.177	612577								20.24	108370	--	--	--	--
													20.197	611904								20.26	107965	--	--	--	--
													20.217	612464								20.28	108670	--	--	--	--
													20.237	610707								20.3	107152	--	--	--	--
													20.257	610597								20.32	107560	--	--	--	--
													20.277	611237								20.34	107872	--	--	--	--
													20.297	610767								20.36	107773	--	--	--	--
													20.317	610207								20.38	107265	--	--	--	--
													20.337	610090								20.4	107383	--	--	--	--
													20.357	609587								20.42	107477	--	--	--	--
													20.377	610260								20.44	106403	--	--	--	--
													20.397	609680								20.46	105958	--	--	--	--
													20.417	609250								20.48	106580	--	--	--	--
													20.437	610207								20.5	105815	--	--	--	--
													20.457	610224								20.52	105012	--	--	--	--
													20.477	608944								20.54	105835	--	--	--	--
													20.497	609314								20.56	105488	--	--	--	--
													20.517	609817								20.58	105657	--	--	--	--
													20.537	608537								20.6	104855	--	--	--	--
													20.557	608370								20.62	104963	--	--	--	--
													20.577	608750								20.64	104997	--	--	--	--
													20.597	607530								20.66	104215	--	--	--	--
													20.617	607974								20.68	103683	--	--	--	--
													20.637	607700								20.7	104322	--	--	--	--
													20.657	606554								20.72	104558	--	--	--	--
													20.677	606514								20.74	104322	--	--	--	--
													20.697	606567								20.76	103235	--	--	--	--
													20.717	605490								20.78	103353	--	--	--	--
													20.737	603980								20.8	102462	--	--	--	--
													20.757	605547								20.82	103248	--	--	--	--
													20.777	605740								20.84	102707	--	--	--	--
													20.797	605304								20.86	102615	--	--	--	--
													20.817	605087								20.88	102477	--	--	--	--
													20.837	605024								20.9	102198	--	--	--	--
													20.857	603740								20.92	102340	--	--	--	--
													20.877	604827								20.94	101423	--	--	--	--
													20.897	604357								20.96	101737	--	--	--	--
													20.917	603927								20.98	100928	--	--	--	--
													20.937	603547								21	100792	--	--	--	--
													20.957	603787								21.02	101000	--	--	--	--
													20.977	604357								21.04	100563	--	--	--	--
													20.997	602884								21.06	100183	--	--	--	--
													21.017	603457								21.08	100655	--	--	--	--
													21.037	603617								21.1	100188	--	--	--	--
													21.057	603410								21.12	99593.3	--	--	--	--
													21.077	603557								21.14	99476.7	--	--	--	--
													21.097	602654								21.16	99450	--	--	--	--
													21.117	602640								21.18	99911.7	--	--	--	--
													21.137	601647								21.2	99338.3	--	--	--	--
													21.157	602250								21.22	98828.3	--	--	--	--
													21.177	600194								21.24	97873.3	--	--	--	--
													21.197	601124								21.26	98771.7	--	--	--	--
													21.217	602150								21.28	98030	--	--	--	--
													21.237	601054								21.3	98286.7	--	--	--	--
													21.257	601937								21.32	98021.7	--	--	--	--
													21.277	599817								21.34	98928.3	--	--	--	--
													21.297	599987								21.36	98023.3	--	--	--	--
													21.317	601220								21.38	97888.3	--	--	--	--
													21.337	601130								21.4	97406.7	--	--	--	--
													21.357	600110								21.42	97818.3	--	--	--	--
													21.377	600500								21.44	97071.7	--	--	--	--
													21.397	599244								21.46	97265	--	--	--	--
													21.417	599190								21.48	96645	--	--	--	--
													21.437	599134								21.5	96366.7	--	--	--	--
													21.457	598490								21.52	95263.3	--	--	--	--
													21.477	598140								21.54	95881.7	--	--	--	--
													21.497	598754								21.56	95716.7	--	--	--	--
													21.517	599037								21.58	95603.3	--	--	--	--
													21.537	597914								21.6	96101.7	--	--	--	--
													21.557	597337								21.62	95291.7	--	--	--	--
													21.577	597450								21.64	95978.3	--	--	--	--
													21.597	597870								21.66	95208.3	--	--	--	--
													21.617	597167								21.68	94863.3	--	--	--	--
													21.637	596620								21.7	94548.3	--	--	--	--
													21.657	597107								21.72	94581.7	--	--	--	--
													21.677	596674								21.74	94506.7	--	--	--	--
													21.697	595934								21.76	93871.7	--	--	--	--
													21.717	596714								21.78	93845	--	--	--	--
													21.737	595827								21.8	93913.3	--	--	--	--
													21.757	596510								21.82	93943.3	--	--	--	--
													21.777	596340								21.84	93221.7	--	--	--	--
													21.797	595400								21.86	93310	--	--	--	--
													21.817	595857								21.88	93603.3	--	--	--	--
													21.837	595617								21.9	92955	--	--	--	--
													21.857	594447								21.92	92838.3	--	--	--	--
													21.877	595170								21.94	92875	--	--	--	--
													21.897	594914								21.96	92345	--	--	--	--
													21.917	594257								21.98	92836.7	--	--	--	--
													21.937	594654								22	92031.7	--	--	--	--
													21.957	593914								22.02	92103.3	--	--	--	--
													21.977	593077								22.04	92195	--	--	--	--
													21.997	592680								22.06	91758.3	--	--	--	--
													22.017	593327								22.08	91658.3	--	--	--	--
													22.037	593427								22.1	92046.7	--	--	--	--
													22.057	593254								22.12	91651.7	--	--	--	--
													22.077	593137								22.14	91610	--	--	--	--
													22.097	592057								22.16	90811.7	--	--	--	--
													22.117	592864								22.18	91133.3	--	--	--	--
													22.137	591520								22.2	90175	--	--	--	--
													22.157	592017								22.22	90510	--	--	--	--
													22.177	591134								22.24	90695	--	--	--	--
													22.197	591670								22.26	89730	--	--	--	--
													22.217	591154								22.28	89446.7	--	--	--	--
													22.237	592217								22.3	90151.7	--	--	--	--
													22.257	591580								22.32	90061.7	--	--	--	--
													22.277	590747								22.34	89115	--	--	--	--
													22.297	591734								22.36	88803.3	--	--	--	--
													22.317	591834								22.38	88758.3	--	--	--	--
													22.337	590360								22.4	89278.3	--	--	--	--
													22.357	590174								22.42	88748.3	--	--	--	--
													22.377	589337								22.44	89163.3	--	--	--	--
													22.397	589214								22.46	88656.7	--	--	--	--
													22.417	589917								22.48	88855	--	--	--	--
													22.437	589877								22.5	88840	--	--	--	--
													22.457	589180								22.52	88591.7	--	--	--	--
													22.477	589167								22.54	87788.3	--	--	--	--
													22.497	589417								22.56	88215	--	--	--	--
													22.517	588244								22.58	87890	--	--	--	--
													22.537	587877								22.6	87661.7	--	--	--	--
													22.557	588860								22.62	87871.7	--	--	--	--
													22.577	589254								22.64	86770	--	--	--	--
													22.597	587360								22.66	86811.7	--	--	--	--
													22.617	587417								22.68	87113.3	--	--	--	--
													22.637	587610								22.7	86850	--	--	--	--
													22.657	587217								22.72	86006.7	--	--	--	--
													22.677	587300								22.74	86486.7	--	--	--	--
													22.697	587304								22.76	86188.3	--	--	--	--
													22.717	586237								22.78	86215	--	--	--	--
													22.737	586650								22.8	86141.7	--	--	--	--
													22.757	586424								22.82	85603.3	--	--	--	--
													22.777	586567								22.84	85258.3	--	--	--	--
													22.797	586217								22.86	85826.7	--	--	--	--
													22.817	585997								22.88	85225	--	--	--	--
													22.837	585924								22.9	84755	--	--	--	--
													22.857	585304								22.92	84928.3	--	--	--	--
													22.877	584647								22.94	84203.3	--	--	--	--
													22.897	584724								22.96	84533.3	--	--	--	--
													22.917	584510								22.98	85078.3	--	--	--	--
													22.937	584880								23	84118.3	--	--	--	--
													22.957	584480								23.02	84075	--	--	--	--
													22.977	584234								23.04	84351.7	--	--	--	--
													22.997	584990								23.06	83676.7	--	--	--	--
													23.017	583990								23.08	83543.3	--	--	--	--
													23.037	583214								23.1	83040	--	--	--	--
													23.057	584240								23.12	83730	--	--	--	--
													23.077	584460								23.14	83155	--	--	--	--
													23.097	583490								23.16	83341.7	--	--	--	--
													23.117	583044								23.18	83396.7	--	--	--	--
													23.137	583164								23.2	82990	--	--	--	--
													23.157	583170								23.22	82608.3	--	--	--	--
													23.177	582437								23.24	82863.3	--	--	--	--
													23.197	583227								23.26	82361.7	--	--	--	--
													23.217	582324								23.28	82628.3	--	--	--	--
													23.237	582474								23.3	82228.3	--	--	--	--
													23.257	581820								23.32	81885	--	--	--	--
													23.277	582074								23.34	82225	--	--	--	--
													23.297	581904								23.36	81563.3	--	--	--	--
													23.317	581044								23.38	82200	--	--	--	--
													23.337	581554								23.4	81660	--	--	--	--
													23.357	581047								23.42	81915	--	--	--	--
													23.377	581107								23.44	81113.3	--	--	--	--
													23.397	580164								23.46	80900	--	--	--	--
													23.417	581180								23.48	80880	--	--	--	--
													23.437	581374								23.5	80450	--	--	--	--
													23.457	580410								23.52	80933.3	--	--	--	--
													23.477	580630								23.54	80773.3	--	--	--	--
													23.497	581337								23.56	80608.3	--	--	--	--
													23.517	580307								23.58	79860	--	--	--	--
													23.537	579620								23.6	80141.7	--	--	--	--
													23.557	579787								23.62	80166.7	--	--	--	--
													23.577	580077								23.64	79988.3	--	--	--	--
													23.597	579044								23.66	79938.3	--	--	--	--
													23.617	578814								23.68	79923.3	--	--	--	--
													23.637	578370								23.7	78886.7	--	--	--	--
													23.657	578757								23.72	79203.3	--	--	--	--
													23.677	579620								23.74	79171.7	--	--	--	--
													23.697	578674								23.76	79643.3	--	--	--	--
													23.717	579527								23.78	79355	--	--	--	--
													23.737	578970								23.8	78528.3	--	--	--	--
													23.757	578637								23.82	78885	--	--	--	--
													23.777	578574								23.84	78791.7	--	--	--	--
													23.797	576860								23.86	78950	--	--	--	--
													23.817	577127								23.88	78186.7	--	--	--	--
													23.837	577494								23.9	78173.3	--	--	--	--
													23.857	576687								23.92	77246.7	--	--	--	--
													23.877	577647								23.94	78173.3	--	--	--	--
													23.897	578384								23.96	78056.7	--	--	--	--
													23.917	577447								23.98	77853.3	--	--	--	--
													23.937	576447								24	77590	--	--	--	--
													23.957	576400								24.02	77656.7	--	--	--	--
													23.977	576287								24.04	77851.7	--	--	--	--
													23.997	577414								24.06	77005	--	--	--	--
													24.017	576114								24.08	76586.7	--	--	--	--
													24.037	576304								24.1	77068.3	--	--	--	--
													24.057	576554								24.12	76380	--	--	--	--
													24.077	576384								24.14	77058.3	--	--	--	--
													24.097	575324								24.16	76033.3	--	--	--	--
													24.117	576087								24.18	76411.7	--	--	--	--
													24.137	575167								24.2	76530	--	--	--	--
													24.157	574887								24.22	76088.3	--	--	--	--
													24.177	574650								24.24	76036.7	--	--	--	--
													24.197	575294								24.26	76751.7	--	--	--	--
													24.217	574684								24.28	75813.3	--	--	--	--
													24.237	574707								24.3	76015	--	--	--	--
													24.257	574374								24.32	75210	--	--	--	--
													24.277	573934								24.34	75668.3	--	--	--	--
													24.297	574320								24.36	76138.3	--	--	--	--
													24.317	573410								24.38	75578.3	--	--	--	--
													24.337	574750								24.4	74881.7	--	--	--	--
													24.357	574007								24.42	75165	--	--	--	--
													24.377	573590								24.44	74850	--	--	--	--
													24.397	573067								24.46	74943.3	--	--	--	--
													24.417	573380								24.48	74500	--	--	--	--
													24.437	573147								24.5	74256.7	--	--	--	--
													24.457	572414								24.52	74546.7	--	--	--	--
													24.477	573214								24.54	74956.7	--	--	--	--
													24.497	572930								24.56	74731.7	--	--	--	--
													24.517	572714								24.58	73858.3	--	--	--	--
													24.537	572530								24.6	74176.7	--	--	--	--
													24.557	572300								24.62	73868.3	--	--	--	--
													24.577	572487								24.64	73683.3	--	--	--	--
													24.597	571847								24.66	73945	--	--	--	--
													24.617	572420								24.68	73253.3	--	--	--	--
													24.637	571697								24.7	72856.7	--	--	--	--
													24.657	571864								24.72	73535	--	--	--	--
													24.677	572687								24.74	72985	--	--	--	--
													24.697	571680								24.76	73401.7	--	--	--	--
													24.717	570944								24.78	73135	--	--	--	--
													24.737	570690								24.8	72946.7	--	--	--	--
													24.757	571747								24.82	72763.3	--	--	--	--
													24.777	571324								24.84	73140	--	--	--	--
													24.797	570747								24.86	72378.3	--	--	--	--
													24.817	570390								24.88	72920	--	--	--	--
													24.837	570364								24.9	72915	--	--	--	--
													24.857	571334								24.92	71495	--	--	--	--
													24.877	570684								24.94	72195	--	--	--	--
													24.897	570664								24.96	72553.3	--	--	--	--
													24.917	569937								24.98	72203.3	--	--	--	--
													24.937	569007								25	71416.7	--	--	--	--
													24.957	569827								25.02	71698.3	--	--	--	--
													24.977	569157								25.04	71106.7	--	--	--	--
													24.997	568310								25.06	71428.3	--	--	--	--
													25.017	569520								25.08	71440	--	--	--	--
													25.037	568977								25.1	71783.3	--	--	--	--
													25.057	569494								25.12	70996.7	--	--	--	--
													25.077	569527								25.14	70461.7	--	--	--	--
													25.097	568987								25.16	70190	--	--	--	--
													25.117	567910								25.18	70546.7	--	--	--	--
													25.137	568417								25.2	71103.3	--	--	--	--
													25.157	567767								25.22	70633.3	--	--	--	--
													25.177	568240								25.24	70683.3	--	--	--	--
													25.197	567890								25.26	70113.3	--	--	--	--
													25.217	567617								25.28	70053.3	--	--	--	--
													25.237	567700								25.3	70193.3	--	--	--	--
													25.257	567307								25.32	69766.7	--	--	--	--
													25.277	567660								25.34	70181.7	--	--	--	--
													25.297	567887								25.36	70253.3	--	--	--	--
													25.317	567560								25.38	70148.3	--	--	--	--
													25.337	567210								25.4	69805	--	--	--	--
													25.357	566677								25.42	69580	--	--	--	--
													25.377	566694								25.44	69050	--	--	--	--
													25.397	566574								25.46	69341.7	--	--	--	--
													25.417	566830								25.48	69306.7	--	--	--	--
													25.437	565654								25.5	68976.7	--	--	--	--
													25.457	565774								25.52	68518.3	--	--	--	--
													25.477	565737								25.54	68808.3	--	--	--	--
													25.497	565624								25.56	68303.3	--	--	--	--
													25.517	566587								25.58	68801.7	--	--	--	--
													25.537	567070								25.6	68543.3	--	--	--	--
													25.557	565570								25.62	68165	--	--	--	--
													25.577	566160								25.64	68015	--	--	--	--
													25.597	565180								25.66	67926.7	--	--	--	--
													25.617	565180								25.68	68206.7	--	--	--	--
													25.637	565307								25.7	68231.7	--	--	--	--
													25.657	566000								25.72	67730	--	--	--	--
													25.677	566217								25.74	67675	--	--	--	--
													25.697	565234								25.76	67428.3	--	--	--	--
													25.717	565520								25.78	67380	--	--	--	--
													25.737	564890								25.8	67656.7	--	--	--	--
													25.757	565300								25.82	66688.3	--	--	--	--
													25.777	564737								25.84	66603.3	--	--	--	--
													25.797	564950								25.86	66863.3	--	--	--	--
													25.817	564180								25.88	66866.7	--	--	--	--
													25.837	564624								25.9	66850	--	--	--	--
													25.857	564507								25.92	67096.7	--	--	--	--
													25.877	563764								25.94	66855	--	--	--	--
													25.897	564087								25.96	66791.7	--	--	--	--
													25.917	563257								25.98	65615	--	--	--	--
													25.937	563404								26	65945	--	--	--	--
													25.957	563370								26.02	66233.3	--	--	--	--
													25.977	562717								26.04	65591.7	--	--	--	--
													25.997	562950								26.06	66331.7	--	--	--	--
													26.017	563587								26.08	65903.3	--	--	--	--
													26.037	562467								26.1	65525	--	--	--	--
													26.057	562674								26.12	65371.7	--	--	--	--
													26.077	562360								26.14	66148.3	--	--	--	--
													26.097	562300								26.16	64411.7	--	--	--	--
													26.117	562300								26.18	64491.7	--	--	--	--
													26.137	563030								26.2	64920	--	--	--	--
													26.157	562050								26.22	64905	--	--	--	--
													26.177	562327								26.24	64830	--	--	--	--
													26.197	561414								26.26	64803.3	--	--	--	--
													26.217	561707								26.28	64695	--	--	--	--
													26.237	561744								26.3	64906.7	--	--	--	--
													26.257	560827								26.32	64108.3	--	--	--	--
													26.277	561634								26.34	64616.7	--	--	--	--
													26.297	560974								26.36	63816.7	--	--	--	--
													26.317	561137								26.38	63923.3	--	--	--	--
													26.337	561307								26.4	63498.3	--	--	--	--
													26.357	560967								26.42	63738.3	--	--	--	--
													26.377	560100								26.44	63683.3	--	--	--	--
													26.397	561077								26.46	62885	--	--	--	--
													26.417	560514								26.48	63048.3	--	--	--	--
													26.437	560537								26.5	63055	--	--	--	--
													26.457	559470								26.52	63745	--	--	--	--
													26.477	559950								26.54	62906.7	--	--	--	--
													26.497	559644								26.56	63408.3	--	--	--	--
													26.517	559130								26.58	62903.3	--	--	--	--
													26.537	559317								26.6	62995	--	--	--	--
													26.557	560650								26.62	62501.7	--	--	--	--
													26.577	559150								26.64	62810	--	--	--	--
													26.597	558457								26.66	62386.7	--	--	--	--
													26.617	558550								26.68	62316.7	--	--	--	--
													26.637	558460								26.7	62433.3	--	--	--	--
													26.657	558750								26.72	61896.7	--	--	--	--
													26.677	558474								26.74	62120	--	--	--	--
													26.697	558440								26.76	61936.7	--	--	--	--
													26.717	558310								26.78	62061.7	--	--	--	--
													26.737	558094								26.8	61446.7	--	--	--	--
													26.757	558537								26.82	61351.7	--	--	--	--
													26.777	558027								26.84	61363.3	--	--	--	--
													26.797	558690								26.86	61540	--	--	--	--
													26.817	557657								26.88	61276.7	--	--	--	--
													26.837	557957								26.9	61188.3	--	--	--	--
													26.857	557410								26.92	60681.7	--	--	--	--
													26.877	558180								26.94	60128.3	--	--	--	--
													26.897	557667								26.96	61031.7	--	--	--	--
													26.917	556800								26.98	60826.7	--	--	--	--
													26.937	557044								27	60540	--	--	--	--
													26.957	556154								27.02	59895	--	--	--	--
													26.977	556850								27.04	60106.7	--	--	--	--
													26.997	556804								27.06	59943.3	--	--	--	--
													27.017	556504								27.08	60308.3	--	--	--	--
													27.037	556314								27.1	59856.7	--	--	--	--
													27.057	555994								27.12	60206.7	--	--	--	--
													27.077	555587								27.14	59243.3	--	--	--	--
													27.097	555690								27.16	59173.3	--	--	--	--
													27.117	555977								27.18	58986.7	--	--	--	--
													27.137	555850								27.2	59486.7	--	--	--	--
													27.157	556037								27.22	59101.7	--	--	--	--
													27.177	555480								27.24	59050	--	--	--	--
													27.197	555564								27.26	58588.3	--	--	--	--
													27.217	555270								27.28	58566.7	--	--	--	--
													27.237	554917								27.3	58190	--	--	--	--
													27.257	555107								27.32	58583.3	--	--	--	--
													27.277	555007								27.34	58571.7	--	--	--	--
													27.297	555687								27.36	58261.7	--	--	--	--
													27.317	554937								27.38	58090	--	--	--	--
													27.337	555000								27.4	58066.7	--	--	--	--
													27.357	554364								27.42	58078.3	--	--	--	--
													27.377	554314								27.44	58005	--	--	--	--
													27.397	553750								27.46	58018.3	--	--	--	--
													27.417	553764								27.48	57376.7	--	--	--	--
													27.437	553664								27.5	57288.3	--	--	--	--
													27.457	553187								27.52	57043.3	--	--	--	--
													27.477	553574								27.54	56645	--	--	--	--
													27.497	553704								27.56	56565	--	--	--	--
													27.517	552714								27.58	56928.3	--	--	--	--
													27.537	553117								27.6	57320	--	--	--	--
													27.557	552904								27.62	57118.3	--	--	--	--
													27.577	552984								27.64	56443.3	--	--	--	--
													27.597	553514								27.66	56673.3	--	--	--	--
													27.617	553567								27.68	56335	--	--	--	--
													27.637	551947								27.7	56590	--	--	--	--
													27.657	552267								27.72	55963.3	--	--	--	--
													27.677	551830								27.74	55551.7	--	--	--	--
													27.697	551967								27.76	55781.7	--	--	--	--
													27.717	551867								27.78	55860	--	--	--	--
													27.737	551890								27.8	55710	--	--	--	--
													27.757	552597								27.82	55105	--	--	--	--
													27.777	551594								27.84	55610	--	--	--	--
													27.797	551910								27.86	55341.7	--	--	--	--
													27.817	551637								27.88	55555	--	--	--	--
													27.837	551474								27.9	55378.3	--	--	--	--
													27.857	550750								27.92	55323.3	--	--	--	--
													27.877	550500								27.94	54336.7	--	--	--	--
													27.897	551470								27.96	54665	--	--	--	--
													27.917	551164								27.98	54928.3	--	--	--	--
													27.937	551297								28	54096.7	--	--	--	--
													27.957	550947								28.02	54368.3	--	--	--	--
													27.977	550687								28.04	54011.7	--	--	--	--
													27.997	549937								28.06	54276.7	--	--	--	--
													28.017	550827								28.08	53750	--	--	--	--
													28.037	549810								28.1	53913.3	--	--	--	--
													28.057	549880								28.12	53756.7	--	--	--	--
													28.077	550037								28.14	53480	--	--	--	--
													28.097	549910								28.16	53798.3	--	--	--	--
													28.117	549647								28.18	53690	--	--	--	--
													28.137	549587								28.2	53165	--	--	--	--
													28.157	549894								28.22	52328.3	--	--	--	--
													28.177	548960								28.24	52733.3	--	--	--	--
													28.197	548807								28.26	53163.3	--	--	--	--
													28.217	549364								28.28	53053.3	--	--	--	--
													28.237	549137								28.3	53093.3	--	--	--	--
													28.257	548430								28.32	53278.3	--	--	--	--
													28.277	549524								28.34	52683.3	--	--	--	--
													28.297	549030								28.36	52618.3	--	--	--	--
													28.317	548517								28.38	52165	--	--	--	--
													28.337	548060								28.4	52528.3	--	--	--	--
													28.357	548337								28.42	52230	--	--	--	--
													28.377	548984								28.44	52356.7	--	--	--	--
													28.397	548224								28.46	51665	--	--	--	--
													28.417	548897								28.48	51915	--	--	--	--
													28.437	548444								28.5	51951.7	--	--	--	--
													28.457	548097								28.52	51858.3	--	--	--	--
													28.477	548624								28.54	51680	--	--	--	--
													28.497	547934								28.56	51571.7	--	--	--	--
													28.517	547284								28.58	51703.3	--	--	--	--
													28.537	547730								28.6	51556.7	--	--	--	--
													28.557	547007								28.62	51226.7	--	--	--	--
													28.577	546837								28.64	51245	--	--	--	--
													28.597	547187								28.66	51485	--	--	--	--
													28.617	547084								28.68	51236.7	--	--	--	--
													28.637	546854								28.7	50853.3	--	--	--	--
													28.657	546860								28.72	50823.3	--	--	--	--
													28.677	546794								28.74	50711.7	--	--	--	--
													28.697	546617								28.76	50573.3	--	--	--	--
													28.717	546207								28.78	50161.7	--	--	--	--
													28.737	547120								28.8	50510	--	--	--	--
													28.757	546580								28.82	50425	--	--	--	--
													28.777	546417								28.84	50403.3	--	--	--	--
													28.797	545884								28.86	50373.3	--	--	--	--
													28.817	546107								28.88	50171.7	--	--	--	--
													28.837	545160								28.9	50028.3	--	--	--	--
													28.857	546157								28.92	49540	--	--	--	--
													28.877	545900								28.94	50008.3	--	--	--	--
													28.897	545927								28.96	49973.3	--	--	--	--
													28.917	545760								28.98	50016.7	--	--	--	--
													28.937	545694								29	49458.3	--	--	--	--
													28.957	545184								29.02	49218.3	--	--	--	--
													28.977	545400								29.04	49773.3	--	--	--	--
													28.997	545507								29.06	49733.3	--	--	--	--
													29.017	544594								29.08	49666.7	--	--	--	--
													29.037	544857								29.1	49313.3	--	--	--	--
													29.057	545077								29.12	49663.3	--	--	--	--
													29.077	545254								29.14	49438.3	--	--	--	--
													29.097	544887								29.16	49690	--	--	--	--
													29.117	544424								29.18	49528.3	--	--	--	--
													29.137	544437								29.2	49630	--	--	--	--
													29.157	544377								29.22	49608.3	--	--	--	--
													29.177	543770								29.24	49370	--	--	--	--
													29.197	544224								29.26	49143.3	--	--	--	--
													29.217	543650								29.28	49428.3	--	--	--	--
													29.237	543767								29.3	49285	--	--	--	--
													29.257	543504								29.32	48798.3	--	--	--	--
													29.277	544360								29.34	49306.7	--	--	--	--
													29.297	543620								29.36	49613.3	--	--	--	--
													29.317	543567								29.38	49578.3	--	--	--	--
													29.337	543840								29.4	49638.3	--	--	--	--
													29.357	543957								29.42	49843.3	--	--	--	--
													29.377	543907								29.44	49798.3	--	--	--	--
													29.397	543157								29.46	49673.3	--	--	--	--
													29.417	543400								29.48	49070	--	--	--	--
													29.437	543627								29.5	49740	--	--	--	--
													29.457	543264								29.52	49910	--	--	--	--
													29.477	543797								29.54	49901.7	--	--	--	--
													29.497	543477								29.56	50053.3	--	--	--	--
													29.517	542910								29.58	49513.3	--	--	--	--
													29.537	543184								29.6	50135	--	--	--	--
													29.557	543047								29.62	50475	--	--	--	--
													29.577	542497								29.64	50628.3	--	--	--	--
													29.597	542744								29.66	50786.7	--	--	--	--
													29.617	542890								29.68	50646.7	--	--	--	--
													29.637	542847								29.7	50833.3	--	--	--	--
													29.657	543157								29.72	50828.3	--	--	--	--
													29.677	542887								29.74	50973.3	--	--	--	--
													29.697	542934								29.76	50806.7	--	--	--	--
													29.717	542164								29.78	50750	--	--	--	--
													29.737	542747								29.8	51651.7	--	--	--	--
													29.757	542190								29.82	50788.3	--	--	--	--
													29.777	543370								29.84	51100	--	--	--	--
													29.797	542627								29.86	51396.7	--	--	--	--
													29.817	542197								29.88	51546.7	--	--	--	--
													29.837	541634								29.9	51263.3	--	--	--	--
													29.857	542364								29.92	50653.3	--	--	--	--
													29.877	542527								29.94	51035	--	--	--	--
													29.897	542694								29.96	50698.3	--	--	--	--
													29.917	542577								29.98	51013.3	--	--	--	--
													29.937	542204								30	51166.7	--	--	--	--
													29.957	542850								30.02	50518.3	--	--	--	--
													29.977	542050								30.04	50706.7	--	--	--	--
													29.997	541974								30.06	50308.3	--	--	--	--
													30.017	541864								30.08	49981.7	--	--	--	--
													30.037	541740								30.1	50521.7	--	--	--	--
													30.057	542000								30.12	49861.7	--	--	--	--
													30.077	541630								30.14	49983.3	--	--	--	--
													30.097	541714								30.16	49808.3	--	--	--	--
													30.117	541947								30.18	49063.3	--	--	--	--
													30.137	541200								30.2	49091.7	--	--	--	--
													30.157	541204								30.22	48821.7	--	--	--	--
													30.177	540274								30.24	48260	--	--	--	--
													30.197	541497								30.26	47938.3	--	--	--	--
													30.217	540970								30.28	48055	--	--	--	--
													30.237	540390								30.3	47521.7	--	--	--	--
													30.257	540747								30.32	47240	--	--	--	--
													30.277	539794								30.34	47125	--	--	--	--
													30.297	540530								30.36	46598.3	--	--	--	--
													30.317	540094								30.38	46541.7	--	--	--	--
													30.337	540234								30.4	46038.3	--	--	--	--
													30.357	540170								30.42	46003.3	--	--	--	--
													30.377	539354								30.44	45645	--	--	--	--
													30.397	540647								30.46	45626.7	--	--	--	--
													30.417	539914								30.48	44818.3	--	--	--	--
													30.437	539227								30.5	44986.7	--	--	--	--
													30.457	539734								30.52	44556.7	--	--	--	--
													30.477	539310								30.54	44476.7	--	--	--	--
													30.497	538854								30.56	44446.7	--	--	--	--
													30.517	539060								30.58	44240	--	--	--	--
													30.537	539044								30.6	44101.7	--	--	--	--
													30.557	539277								30.62	44176.7	--	--	--	--
													30.577	539474								30.64	43508.3	--	--	--	--
													30.597	538530								30.66	42951.7	--	--	--	--
													30.617	539114								30.68	43465	--	--	--	--
													30.637	538784								30.7	43051.7	--	--	--	--
													30.657	539224								30.72	43153.3	--	--	--	--
													30.677	538174								30.74	42971.7	--	--	--	--
													30.697	538187								30.76	43208.3	--	--	--	--
													30.717	538620								30.78	42655	--	--	--	--
													30.737	538560								30.8	42215	--	--	--	--
													30.757	538150								30.82	42726.7	--	--	--	--
													30.777	538267								30.84	42070	--	--	--	--
													30.797	538587								30.86	42293.3	--	--	--	--
													30.817	538274								30.88	42336.7	--	--	--	--
													30.837	537917								30.9	41818.3	--	--	--	--
													30.857	538214								30.92	41821.7	--	--	--	--
													30.877	538244								30.94	41748.3	--	--	--	--
													30.897	538734								30.96	41625	--	--	--	--
													30.917	538254								30.98	41163.3	--	--	--	--
													30.937	538970								31	41290	--	--	--	--
													30.957	537834								31.02	41571.7	--	--	--	--
													30.977	537990								31.04	41618.3	--	--	--	--
													30.997	537787								31.06	41283.3	--	--	--	--
													31.017	538184								31.08	41218.3	--	--	--	--
													31.037	538284								31.1	41270	--	--	--	--
													31.057	538007								31.12	41103.3	--	--	--	--
													31.077	538414								31.14	40861.7	--	--	--	--
													31.097	538060								31.16	40446.7	--	--	--	--
													31.117	537920								31.18	39925	--	--	--	--
													31.137	538277								31.2	40445	--	--	--	--
													31.157	538714								31.22	40528.3	--	--	--	--
													31.177	537574								31.24	40601.7	--	--	--	--
													31.197	538534								31.26	40416.7	--	--	--	--
													31.217	538187								31.28	40591.7	--	--	--	--
													31.237	537587								31.3	40491.7	--	--	--	--
													31.257	538554								31.32	40075	--	--	--	--
													31.277	538297								31.34	40076.7	--	--	--	--
													31.297	538647								31.36	40226.7	--	--	--	--
													31.317	539287								31.38	39493.3	--	--	--	--
													31.337	538670								31.4	39978.3	--	--	--	--
													31.357	538290								31.42	39705	--	--	--	--
													31.377	538674								31.44	39648.3	--	--	--	--
													31.397	539410								31.46	39176.7	--	--	--	--
													31.417	539200								31.48	39843.3	--	--	--	--
													31.437	539670								31.5	39585	--	--	--	--
													31.457	539407								31.52	39483.3	--	--	--	--
													31.477	539897								31.54	39281.7	--	--	--	--
													31.497	539840								31.56	39010	--	--	--	--
													31.517	540620								31.58	38858.3	--	--	--	--
													31.537	540914								31.6	39463.3	--	--	--	--
													31.557	540934								31.62	38931.7	--	--	--	--
													31.577	541787								31.64	39141.7	--	--	--	--
													31.597	542240								31.66	38770	--	--	--	--
													31.617	542317								31.68	38956.7	--	--	--	--
													31.637	543327								31.7	39473.3	--	--	--	--
													31.657	543007								31.72	38640	--	--	--	--
													31.677	544080								31.74	38920	--	--	--	--
													31.697	544757								31.76	38655	--	--	--	--
													31.717	545557								31.78	39008.3	--	--	--	--
													31.737	546474								31.8	38665	--	--	--	--
													31.757	546824								31.82	38571.7	--	--	--	--
													31.777	546394								31.84	38796.7	--	--	--	--
													31.797	547694								31.86	38336.7	--	--	--	--
													31.817	548870								31.88	38255	--	--	--	--
													31.837	548477								31.9	38390	--	--	--	--
													31.857	549040								31.92	38410	--	--	--	--
													31.877	550044								31.94	38176.7	--	--	--	--
													31.897	550210								31.96	38180	--	--	--	--
													31.917	551470								31.98	38296.7	--	--	--	--
													31.937	551527								32	38221.7	--	--	--	--
													31.957	552030								32.02	38718.3	--	--	--	--
													31.977	551067								32.04	37918.3	--	--	--	--
													31.997	551890								32.06	37650	--	--	--	--
													32.017	551880								32.08	37973.3	--	--	--	--
													32.037	551644								32.1	37685	--	--	--	--
													32.057	551044								32.12	37618.3	--	--	--	--
													32.077	550764								32.14	37376.7	--	--	--	--
													32.097	550730								32.16	38200	--	--	--	--
													32.117	549710								32.18	37708.3	--	--	--	--
													32.137	549020								32.2	37336.7	--	--	--	--
													32.157	548784								32.22	37373.3	--	--	--	--
													32.177	548307								32.24	37355	--	--	--	--
													32.197	546844								32.26	37243.3	--	--	--	--
													32.217	546227								32.28	37398.3	--	--	--	--
													32.237	545500								32.3	37085	--	--	--	--
													32.257	545380								32.32	37211.7	--	--	--	--
													32.277	545170								32.34	36941.7	--	--	--	--
													32.297	544347								32.36	37125	--	--	--	--
													32.317	543130								32.38	37036.7	--	--	--	--
													32.337	542004								32.4	36871.7	--	--	--	--
													32.357	541707								32.42	36756.7	--	--	--	--
													32.377	541077								32.44	36828.3	--	--	--	--
													32.397	540354								32.46	36590	--	--	--	--
													32.417	540490								32.48	36786.7	--	--	--	--
													32.437	539814								32.5	36631.7	--	--	--	--
													32.457	539437								32.52	37020	--	--	--	--
													32.477	538497								32.54	36493.3	--	--	--	--
													32.497	537917								32.56	36733.3	--	--	--	--
													32.517	537867								32.58	36603.3	--	--	--	--
													32.537	537130								32.6	36386.7	--	--	--	--
													32.557	536904								32.62	36665	--	--	--	--
													32.577	536800								32.64	36473.3	--	--	--	--
													32.597	536444								32.66	36496.7	--	--	--	--
													32.617	535847								32.68	36111.7	--	--	--	--
													32.637	535914								32.7	36355	--	--	--	--
													32.657	536124								32.72	36316.7	--	--	--	--
													32.677	534580								32.74	36456.7	--	--	--	--
													32.697	534724								32.76	36116.7	--	--	--	--
													32.717	534564								32.78	36281.7	--	--	--	--
													32.737	534170								32.8	36471.7	--	--	--	--
													32.757	534274								32.82	35865	--	--	--	--
													32.777	533797								32.84	35610	--	--	--	--
													32.797	533457								32.86	35993.3	--	--	--	--
													32.817	533887								32.88	36151.7	--	--	--	--
													32.837	533210								32.9	35911.7	--	--	--	--
													32.857	533550								32.92	36591.7	--	--	--	--
													32.877	532854								32.94	36521.7	--	--	--	--
													32.897	532717								32.96	35951.7	--	--	--	--
													32.917	533104								32.98	36083.3	--	--	--	--
													32.937	532790								33	35988.3	--	--	--	--
													32.957	532760								33.02	36313.3	--	--	--	--
													32.977	532100								33.04	36026.7	--	--	--	--
													32.997	531970								33.06	35843.3	--	--	--	--
													33.017	531544								33.08	35945	--	--	--	--
													33.037	531374								33.1	35686.7	--	--	--	--
													33.057	531477								33.12	35936.7	--	--	--	--
													33.077	531660								33.14	35810	--	--	--	--
													33.097	532570								33.16	35706.7	--	--	--	--
													33.117	531204								33.18	35833.3	--	--	--	--
													33.137	532117								33.2	35773.3	--	--	--	--
													33.157	531174								33.22	36038.3	--	--	--	--
													33.177	531607								33.24	36226.7	--	--	--	--
													33.197	531147								33.26	36275	--	--	--	--
													33.217	530674								33.28	36235	--	--	--	--
													33.237	531617								33.3	36326.7	--	--	--	--
													33.257	531157								33.32	36248.3	--	--	--	--
													33.277	530727								33.34	36490	--	--	--	--
													33.297	530630								33.36	36300	--	--	--	--
													33.317	531257								33.38	36345	--	--	--	--
													33.337	532050								33.4	36465	--	--	--	--
													33.357	531524								33.42	36428.3	--	--	--	--
													33.377	531450								33.44	36686.7	--	--	--	--
													33.397	531017								33.46	36711.7	--	--	--	--
													33.417	531237								33.48	36876.7	--	--	--	--
													33.437	531257								33.5	36636.7	--	--	--	--
													33.457	531484								33.52	36986.7	--	--	--	--
													33.477	531977								33.54	36860	--	--	--	--
													33.497	531444								33.56	36838.3	--	--	--	--
													33.517	531644								33.58	37251.7	--	--	--	--
													33.537	531920								33.6	36833.3	--	--	--	--
													33.557	531944								33.62	37206.7	--	--	--	--
													33.577	531484								33.64	37068.3	--	--	--	--
													33.597	532024								33.66	37456.7	--	--	--	--
													33.617	532700								33.68	36951.7	--	--	--	--
													33.637	531604								33.7	37603.3	--	--	--	--
													33.657	532284								33.72	37488.3	--	--	--	--
													33.677	531364								33.74	36876.7	--	--	--	--
													33.697	532790								33.76	37275	--	--	--	--
													33.717	532010								33.78	36880	--	--	--	--
													33.737	530884								33.8	37078.3	--	--	--	--
													33.757	531847								33.82	36858.3	--	--	--	--
													33.777	531400								33.84	36546.7	--	--	--	--
													33.797	531320								33.86	36346.7	--	--	--	--
													33.817	531004								33.88	36351.7	--	--	--	--
													33.837	530110								33.9	35956.7	--	--	--	--
													33.857	530437								33.92	36540	--	--	--	--
													33.877	530337								33.94	36378.3	--	--	--	--
													33.897	530524								33.96	35701.7	--	--	--	--
													33.917	530257								33.98	36328.3	--	--	--	--
													33.937	530454								34	36538.3	--	--	--	--
													33.957	530470								34.02	36266.7	--	--	--	--
													33.977	530004								34.04	36138.3	--	--	--	--
													33.997	530587								34.06	36115	--	--	--	--
													34.017	530094								34.08	36133.3	--	--	--	--
													34.037	529904								34.1	36680	--	--	--	--
													34.057	529434								34.12	36716.7	--	--	--	--
													34.077	529844								34.14	36385	--	--	--	--
													34.097	529647								34.16	37085	--	--	--	--
													34.117	530137								34.18	36886.7	--	--	--	--
													34.137	529920								34.2	37248.3	--	--	--	--
													34.157	529600								34.22	37448.3	--	--	--	--
													34.177	529950								34.24	37620	--	--	--	--
													34.197	529734								34.26	37638.3	--	--	--	--
													34.217	529710								34.28	37978.3	--	--	--	--
													34.237	530310								34.3	37583.3	--	--	--	--
													34.257	530077								34.32	38495	--	--	--	--
													34.277	529474								34.34	38885	--	--	--	--
													34.297	529267								34.36	38263.3	--	--	--	--
													34.317	529170								34.38	38688.3	--	--	--	--
													34.337	529640								34.4	38440	--	--	--	--
													34.357	529500								34.42	38936.7	--	--	--	--
													34.377	529170								34.44	39253.3	--	--	--	--
													34.397	529824								34.46	39680	--	--	--	--
													34.417	529410								34.48	39215	--	--	--	--
													34.437	529010								34.5	39470	--	--	--	--
													34.457	528794								34.52	39881.7	--	--	--	--
													34.477	529527								34.54	40175	--	--	--	--
													34.497	528427								34.56	39960	--	--	--	--
													34.517	528687								34.58	40370	--	--	--	--
													34.537	528897								34.6	40343.3	--	--	--	--
													34.557	527974								34.62	40496.7	--	--	--	--
													34.577	528364								34.64	40220	--	--	--	--
													34.597	528310								34.66	40201.7	--	--	--	--
													34.617	527734								34.68	40580	--	--	--	--
													34.637	528087								34.7	40475	--	--	--	--
													34.657	528147								34.72	40666.7	--	--	--	--
													34.677	528300								34.74	40083.3	--	--	--	--
													34.697	527984								34.76	40700	--	--	--	--
													34.717	527580								34.78	40151.7	--	--	--	--
													34.737	528024								34.8	40195	--	--	--	--
													34.757	527317								34.82	39728.3	--	--	--	--
													34.777	527304								34.84	39576.7	--	--	--	--
													34.797	527244								34.86	39353.3	--	--	--	--
													34.817	526997								34.88	39308.3	--	--	--	--
													34.837	527404								34.9	39438.3	--	--	--	--
													34.857	526910								34.92	39168.3	--	--	--	--
													34.877	527020								34.94	38646.7	--	--	--	--
													34.897	527070								34.96	38095	--	--	--	--
													34.917	527410								34.98	37521.7	--	--	--	--
													34.937	526840								35	37596.7	--	--	--	--
													34.957	526437								35.02	37421.7	--	--	--	--
													34.977	526980								35.04	37035	--	--	--	--
													34.997	526240								35.06	36866.7	--	--	--	--
													35.017	526297								35.08	36485	--	--	--	--
													35.037	526654								35.1	36440	--	--	--	--
													35.057	526640								35.12	35823.3	--	--	--	--
													35.077	525970								35.14	35390	--	--	--	--
													35.097	526117								35.16	35206.7	--	--	--	--
													35.117	526234								35.18	35068.3	--	--	--	--
													35.137	526280								35.2	34975	--	--	--	--
													35.157	525997								35.22	34486.7	--	--	--	--
													35.177	526234								35.24	33851.7	--	--	--	--
													35.197	526440								35.26	33873.3	--	--	--	--
													35.217	525794								35.28	33435	--	--	--	--
													35.237	525557								35.3	33995	--	--	--	--
													35.257	526237								35.32	33233.3	--	--	--	--
													35.277	526050								35.34	33313.3	--	--	--	--
													35.297	525707								35.36	33246.7	--	--	--	--
													35.317	525390								35.38	33386.7	--	--	--	--
													35.337	525637								35.4	32828.3	--	--	--	--
													35.357	525600								35.42	32505	--	--	--	--
													35.377	525867								35.44	32485	--	--	--	--
													35.397	525490								35.46	32531.7	--	--	--	--
													35.417	525887								35.48	32173.3	--	--	--	--
													35.437	525634								35.5	32318.3	--	--	--	--
													35.457	525520								35.52	31881.7	--	--	--	--
													35.477	525027								35.54	31615	--	--	--	--
													35.497	525384								35.56	31740	--	--	--	--
													35.517	525487								35.58	31576.7	--	--	--	--
													35.537	525700								35.6	31681.7	--	--	--	--
													35.557	524990								35.62	31376.7	--	--	--	--
													35.577	524907								35.64	31456.7	--	--	--	--
													35.597	525084								35.66	31321.7	--	--	--	--
													35.617	524844								35.68	30808.3	--	--	--	--
													35.637	525364								35.7	31060	--	--	--	--
													35.657	525617								35.72	31335	--	--	--	--
													35.677	525257								35.74	31141.7	--	--	--	--
													35.697	525280								35.76	31146.7	--	--	--	--
													35.717	524770								35.78	30931.7	--	--	--	--
													35.737	524977								35.8	31190	--	--	--	--
													35.757	524774								35.82	30735	--	--	--	--
													35.777	525234								35.84	30695	--	--	--	--
													35.797	524727								35.86	30906.7	--	--	--	--
													35.817	524744								35.88	30566.7	--	--	--	--
													35.837	524880								35.9	30321.7	--	--	--	--
													35.857	524947								35.92	30151.7	--	--	--	--
													35.877	524904								35.94	30400	--	--	--	--
													35.897	524807								35.96	30416.7	--	--	--	--
													35.917	524974								35.98	30170	--	--	--	--
													35.937	524700								36	30535	--	--	--	--
													35.957	524544								36.02	30051.7	--	--	--	--
													35.977	524807								36.04	29998.3	--	--	--	--
													35.997	524184								36.06	30038.3	--	--	--	--
													36.017	524367								36.08	29846.7	--	--	--	--
													36.037	524554								36.1	29666.7	--	--	--	--
													36.057	524524								36.12	29953.3	--	--	--	--
													36.077	524327								36.14	30026.7	--	--	--	--
													36.097	524374								36.16	30041.7	--	--	--	--
													36.117	524104								36.18	29970	--	--	--	--
													36.137	524057								36.2	29556.7	--	--	--	--
													36.157	524504								36.22	30010	--	--	--	--
													36.177	523944								36.24	29835	--	--	--	--
													36.197	524227								36.26	29731.7	--	--	--	--
													36.217	523950								36.28	29923.3	--	--	--	--
													36.237	523790								36.3	29463.3	--	--	--	--
													36.257	524144								36.32	29688.3	--	--	--	--
													36.277	524134								36.34	29615	--	--	--	--
													36.297	524110								36.36	29391.7	--	--	--	--
													36.317	524140								36.38	29561.7	--	--	--	--
													36.337	524457								36.4	29536.7	--	--	--	--
													36.357	523817								36.42	29460	--	--	--	--
													36.377	523417								36.44	29460	--	--	--	--
													36.397	523560								36.46	30028.3	--	--	--	--
													36.417	524164								36.48	29266.7	--	--	--	--
													36.437	523864								36.5	29381.7	--	--	--	--
													36.457	523450								36.52	29546.7	--	--	--	--
													36.477	523884								36.54	29225	--	--	--	--
													36.497	523864								36.56	29235	--	--	--	--
													36.517	523617								36.58	29001.7	--	--	--	--
													36.537	523227								36.6	29420	--	--	--	--
													36.557	523014								36.62	28991.7	--	--	--	--
													36.577	523514								36.64	29025	--	--	--	--
													36.597	523407								36.66	29190	--	--	--	--
													36.617	523744								36.68	29198.3	--	--	--	--
													36.637	523484								36.7	29325	--	--	--	--
													36.657	522907								36.72	29098.3	--	--	--	--
													36.677	523307								36.74	28788.3	--	--	--	--
													36.697	523314								36.76	28473.3	--	--	--	--
													36.717	522740								36.78	28830	--	--	--	--
													36.737	523500								36.8	28675	--	--	--	--
													36.757	523850								36.82	28646.7	--	--	--	--
													36.777	523214								36.84	28958.3	--	--	--	--
													36.797	522894								36.86	28565	--	--	--	--
													36.817	523417								36.88	28798.3	--	--	--	--
													36.837	523134								36.9	28876.7	--	--	--	--
													36.857	523354								36.92	28471.7	--	--	--	--
													36.877	523370								36.94	28735	--	--	--	--
													36.897	523144								36.96	28631.7	--	--	--	--
													36.917	522757								36.98	28546.7	--	--	--	--
													36.937	523194								37	28815	--	--	--	--
													36.957	523224								37.02	28515	--	--	--	--
													36.977	522934								37.04	28348.3	--	--	--	--
													36.997	522347								37.06	28463.3	--	--	--	--
													37.017	522684								37.08	28388.3	--	--	--	--
													37.037	522537								37.1	28398.3	--	--	--	--
													37.057	522804								37.12	28720	--	--	--	--
													37.077	522654								37.14	28241.7	--	--	--	--
													37.097	523157								37.16	28436.7	--	--	--	--
													37.117	523087								37.18	28806.7	--	--	--	--
													37.137	522500								37.2	28175	--	--	--	--
													37.157	522787								37.22	27945	--	--	--	--
													37.177	522830								37.24	28581.7	--	--	--	--
													37.197	522814								37.26	28591.7	--	--	--	--
													37.217	523337								37.28	28165	--	--	--	--
													37.237	523120								37.3	28233.3	--	--	--	--
													37.257	522350								37.32	28056.7	--	--	--	--
													37.277	522674								37.34	27971.7	--	--	--	--
													37.297	522924								37.36	28150	--	--	--	--
													37.317	522847								37.38	27913.3	--	--	--	--
													37.337	522314								37.4	28308.3	--	--	--	--
													37.357	522390								37.42	28430	--	--	--	--
													37.377	522204								37.44	28053.3	--	--	--	--
													37.397	522707								37.46	27813.3	--	--	--	--
													37.417	522687								37.48	28041.7	--	--	--	--
													37.437	522970								37.5	28050	--	--	--	--
													37.457	522327								37.52	27971.7	--	--	--	--
													37.477	522430								37.54	28091.7	--	--	--	--
													37.497	522934								37.56	27740	--	--	--	--
													37.517	522674								37.58	27715	--	--	--	--
													37.537	522677								37.6	28036.7	--	--	--	--
													37.557	522264								37.62	28338.3	--	--	--	--
													37.577	522004								37.64	28060	--	--	--	--
													37.597	522487								37.66	28041.7	--	--	--	--
													37.617	522310								37.68	27531.7	--	--	--	--
													37.637	522247								37.7	27853.3	--	--	--	--
													37.657	522167								37.72	27770	--	--	--	--
													37.677	522094								37.74	28033.3	--	--	--	--
													37.697	522420								37.76	27841.7	--	--	--	--
													37.717	521757								37.78	27690	--	--	--	--
													37.737	522644								37.8	27623.3	--	--	--	--
													37.757	522270								37.82	27580	--	--	--	--
													37.777	522127								37.84	27723.3	--	--	--	--
													37.797	522397								37.86	27438.3	--	--	--	--
													37.817	522060								37.88	27460	--	--	--	--
													37.837	522364								37.9	27840	--	--	--	--
													37.857	522334								37.92	27608.3	--	--	--	--
													37.877	521747								37.94	27581.7	--	--	--	--
													37.897	521834								37.96	27470	--	--	--	--
													37.917	522020								37.98	27295	--	--	--	--
													37.937	521977								38	27661.7	--	--	--	--
													37.957	521544								38.02	27465	--	--	--	--
													37.977	521624								38.04	27445	--	--	--	--
													37.997	521757								38.06	27370	--	--	--	--
													38.017	521414								38.08	27413.3	--	--	--	--
													38.037	521414								38.1	27433.3	--	--	--	--
													38.057	522030								38.12	27388.3	--	--	--	--
													38.077	521490								38.14	27686.7	--	--	--	--
													38.097	521174								38.16	27511.7	--	--	--	--
													38.117	521587								38.18	27320	--	--	--	--
													38.137	521694								38.2	27461.7	--	--	--	--
													38.157	521324								38.22	27198.3	--	--	--	--
													38.177	521714								38.24	27013.3	--	--	--	--
													38.197	521320								38.26	27263.3	--	--	--	--
													38.217	521800								38.28	27603.3	--	--	--	--
													38.237	521464								38.3	27308.3	--	--	--	--
													38.257	521430								38.32	27240	--	--	--	--
													38.277	521307								38.34	27073.3	--	--	--	--
													38.297	521524								38.36	27088.3	--	--	--	--
													38.317	521227								38.38	27293.3	--	--	--	--
													38.337	521260								38.4	27125	--	--	--	--
													38.357	521280								38.42	26961.7	--	--	--	--
													38.377	521230								38.44	26831.7	--	--	--	--
													38.397	521974								38.46	26541.7	--	--	--	--
													38.417	521497								38.48	26818.3	--	--	--	--
													38.437	521310								38.5	26751.7	--	--	--	--
													38.457	521007								38.52	27151.7	--	--	--	--
													38.477	521310								38.54	26751.7	--	--	--	--
													38.497	520714								38.56	26756.7	--	--	--	--
													38.517	521430								38.58	26980	--	--	--	--
													38.537	520897								38.6	26865	--	--	--	--
													38.557	521467								38.62	26875	--	--	--	--
													38.577	521247								38.64	26926.7	--	--	--	--
													38.597	520707								38.66	26743.3	--	--	--	--
													38.617	521097								38.68	27023.3	--	--	--	--
													38.637	521084								38.7	26823.3	--	--	--	--
													38.657	520947								38.72	26796.7	--	--	--	--
													38.677	521137								38.74	26806.7	--	--	--	--
													38.697	521004								38.76	26696.7	--	--	--	--
													38.717	521034								38.78	26583.3	--	--	--	--
													38.737	520834								38.8	26430	--	--	--	--
													38.757	521300								38.82	26936.7	--	--	--	--
													38.777	520797								38.84	26866.7	--	--	--	--
													38.797	520680								38.86	26611.7	--	--	--	--
													38.817	520970								38.88	26470	--	--	--	--
													38.837	521417								38.9	26556.7	--	--	--	--
													38.857	520827								38.92	26660	--	--	--	--
													38.877	521357								38.94	26651.7	--	--	--	--
													38.897	521160								38.96	26561.7	--	--	--	--
													38.917	520754								38.98	26283.3	--	--	--	--
													38.937	520787								39	26413.3	--	--	--	--
													38.957	520810								39.02	26690	--	--	--	--
													38.977	521117								39.04	26260	--	--	--	--
													38.997	521054								39.06	26680	--	--	--	--
													39.017	521100								39.08	26676.7	--	--	--	--
													39.037	520827								39.1	26406.7	--	--	--	--
													39.057	520997								39.12	26110	--	--	--	--
													39.077	520590								39.14	26068.3	--	--	--	--
													39.097	520514								39.16	26266.7	--	--	--	--
													39.117	521317								39.18	26610	--	--	--	--
													39.137	521197								39.2	26320	--	--	--	--
													39.157	520214								39.22	26488.3	--	--	--	--
													39.177	520380								39.24	26488.3	--	--	--	--
													39.197	520797								39.26	26321.7	--	--	--	--
													39.217	520307								39.28	26056.7	--	--	--	--
													39.237	520590								39.3	26330	--	--	--	--
													39.257	521030								39.32	26265	--	--	--	--
													39.277	520624								39.34	26111.7	--	--	--	--
													39.297	520414								39.36	26086.7	--	--	--	--
													39.317	520697								39.38	26225	--	--	--	--
													39.337	520267								39.4	25900	--	--	--	--
													39.357	520230								39.42	25898.3	--	--	--	--
													39.377	520664								39.44	25528.3	--	--	--	--
													39.397	520844								39.46	26188.3	--	--	--	--
													39.417	520377								39.48	26103.3	--	--	--	--
													39.437	520320								39.5	26033.3	--	--	--	--
													39.457	520077								39.52	25711.7	--	--	--	--
													39.477	520267								39.54	25775	--	--	--	--
													39.497	520134								39.56	25888.3	--	--	--	--
													39.517	520517								39.58	26141.7	--	--	--	--
													39.537	520390								39.6	25718.3	--	--	--	--
													39.557	520634								39.62	25538.3	--	--	--	--
													39.577	520014								39.64	25850	--	--	--	--
													39.597	519867								39.66	25936.7	--	--	--	--
													39.617	519994								39.68	25943.3	--	--	--	--
													39.637	520300								39.7	25321.7	--	--	--	--
													39.657	520120								39.72	25638.3	--	--	--	--
													39.677	520017								39.74	25710	--	--	--	--
													39.697	520140								39.76	25566.7	--	--	--	--
													39.717	520157								39.78	25455	--	--	--	--
													39.737	519854								39.8	25008.3	--	--	--	--
													39.757	520104								39.82	25525	--	--	--	--
													39.777	520724								39.84	25870	--	--	--	--
													39.797	520547								39.86	25730	--	--	--	--
													39.817	520580								39.88	25945	--	--	--	--
													39.837	520010								39.9	25513.3	--	--	--	--
													39.857	519964								39.92	25375	--	--	--	--
													39.877	519910								39.94	25695	--	--	--	--
													39.897	520314								39.96	25420	--	--	--	--
													39.917	519787								39.98	25515	--	--	--	--
													39.937	520024								40	25601.7	--	--	--	--
													39.957	520294								40.02	25776.7	--	--	--	--
													39.977	520284								40.04	25591.7	--	--	--	--
													39.997	520307								40.06	25673.3	--	--	--	--
													40.017	519770								40.08	25413.3	--	--	--	--
													40.037	520224								40.1	25255	--	--	--	--
													40.057	520394								40.12	25371.7	--	--	--	--
													40.077	520080								40.14	25416.7	--	--	--	--
													40.097	520190								40.16	25563.3	--	--	--	--
													40.117	520324								40.18	25008.3	--	--	--	--
													40.137	520277								40.2	24953.3	--	--	--	--
													40.157	519990								40.22	25086.7	--	--	--	--
													40.177	520107								40.24	25235	--	--	--	--
													40.197	520157								40.26	25250	--	--	--	--
													40.217	519590								40.28	25275	--	--	--	--
													40.237	520327								40.3	25205	--	--	--	--
													40.257	519874								40.32	24748.3	--	--	--	--
													40.277	519690								40.34	25040	--	--	--	--
													40.297	519707								40.36	24841.7	--	--	--	--
													40.317	519814								40.38	25263.3	--	--	--	--
													40.337	520104								40.4	25281.7	--	--	--	--
													40.357	520034								40.42	25196.7	--	--	--	--
													40.377	519687								40.44	25225	--	--	--	--
													40.397	519914								40.46	25068.3	--	--	--	--
													40.417	520604								40.48	25160	--	--	--	--
													40.437	519854								40.5	25290	--	--	--	--
													40.457	520400								40.52	24923.3	--	--	--	--
													40.477	520060								40.54	24698.3	--	--	--	--
													40.497	519367								40.56	24908.3	--	--	--	--
													40.517	520434								40.58	24923.3	--	--	--	--
													40.537	520270								40.6	24810	--	--	--	--
													40.557	520084								40.62	24728.3	--	--	--	--
													40.577	520224								40.64	25108.3	--	--	--	--
													40.597	520337								40.66	24950	--	--	--	--
													40.617	520520								40.68	24510	--	--	--	--
													40.637	519987								40.7	24611.7	--	--	--	--
													40.657	520570								40.72	25120	--	--	--	--
													40.677	520604								40.74	24766.7	--	--	--	--
													40.697	520394								40.76	24933.3	--	--	--	--
													40.717	520590								40.78	25038.3	--	--	--	--
													40.737	520690								40.8	24886.7	--	--	--	--
													40.757	520967								40.82	24811.7	--	--	--	--
													40.777	520677								40.84	24890	--	--	--	--
													40.797	520927								40.86	24613.3	--	--	--	--
													40.817	520047								40.88	24980	--	--	--	--
													40.837	520700								40.9	24740	--	--	--	--
													40.857	520600								40.92	24688.3	--	--	--	--
													40.877	520604								40.94	25250	--	--	--	--
													40.897	520567								40.96	24875	--	--	--	--
													40.917	520764								40.98	24540	--	--	--	--
													40.937	520900								41	24550	--	--	--	--
													40.957	521330								41.02	25156.7	--	--	--	--
													40.977	520764								41.04	24536.7	--	--	--	--
													40.997	520907								41.06	24793.3	--	--	--	--
													41.017	520897								41.08	24775	--	--	--	--
													41.037	521710								41.1	24546.7	--	--	--	--
													41.057	521624								41.12	24918.3	--	--	--	--
													41.077	521794								41.14	24756.7	--	--	--	--
													41.097	521884								41.16	24450	--	--	--	--
													41.117	522537								41.18	24698.3	--	--	--	--
													41.137	522724								41.2	24590	--	--	--	--
													41.157	522210								41.22	24991.7	--	--	--	--
													41.177	522557								41.24	24366.7	--	--	--	--
													41.197	522750								41.26	24685	--	--	--	--
													41.217	523367								41.28	24493.3	--	--	--	--
													41.237	523240								41.3	24775	--	--	--	--
													41.257	523214								41.32	24700	--	--	--	--
													41.277	523524								41.34	24378.3	--	--	--	--
													41.297	523750								41.36	24391.7	--	--	--	--
													41.317	525027								41.38	24445	--	--	--	--
													41.337	524950								41.4	24345	--	--	--	--
													41.357	525400								41.42	24438.3	--	--	--	--
													41.377	525274								41.44	24393.3	--	--	--	--
													41.397	525660								41.46	24156.7	--	--	--	--
													41.417	525920								41.48	24315	--	--	--	--
													41.437	525864								41.5	24635	--	--	--	--
													41.457	526687								41.52	24121.7	--	--	--	--
													41.477	526254								41.54	24228.3	--	--	--	--
													41.497	526764								41.56	24546.7	--	--	--	--
													41.517	526874								41.58	24660	--	--	--	--
													41.537	526837								41.6	24160	--	--	--	--
													41.557	527650								41.62	24151.7	--	--	--	--
													41.577	527337								41.64	24280	--	--	--	--
													41.597	527674								41.66	24436.7	--	--	--	--
													41.617	527950								41.68	24268.3	--	--	--	--
													41.637	527494								41.7	24660	--	--	--	--
													41.657	527820								41.72	24166.7	--	--	--	--
													41.677	528400								41.74	24330	--	--	--	--
													41.697	527814								41.76	24431.7	--	--	--	--
													41.717	527537								41.78	24491.7	--	--	--	--
													41.737	527477								41.8	24201.7	--	--	--	--
													41.757	526957								41.82	24326.7	--	--	--	--
													41.777	527207								41.84	24313.3	--	--	--	--
													41.797	526587								41.86	24045	--	--	--	--
													41.817	527174								41.88	24181.7	--	--	--	--
													41.837	526827								41.9	24150	--	--	--	--
													41.857	526087								41.92	24463.3	--	--	--	--
													41.877	525677								41.94	24288.3	--	--	--	--
													41.897	525740								41.96	23910	--	--	--	--
													41.917	525550								41.98	24316.7	--	--	--	--
													41.937	524754								42	24365	--	--	--	--
													41.957	524940								42.02	24530	--	--	--	--
													41.977	524657								42.04	24286.7	--	--	--	--
													41.997	524260								42.06	24321.7	--	--	--	--
													42.017	524280								42.08	24190	--	--	--	--
													42.037	523694								42.1	23951.7	--	--	--	--
													42.057	524037								42.12	24248.3	--	--	--	--
													42.077	523207								42.14	24353.3	--	--	--	--
													42.097	523000								42.16	24163.3	--	--	--	--
													42.117	521930								42.18	23886.7	--	--	--	--
													42.137	521910								42.2	23870	--	--	--	--
													42.157	522167								42.22	24213.3	--	--	--	--
													42.177	521390								42.24	24081.7	--	--	--	--
													42.197	521687								42.26	24021.7	--	--	--	--
													42.217	521547								42.28	23950	--	--	--	--
													42.237	521754								42.3	24226.7	--	--	--	--
													42.257	521494								42.32	24146.7	--	--	--	--
													42.277	521284								42.34	23781.7	--	--	--	--
													42.297	520757								42.36	23888.3	--	--	--	--
													42.317	520534								42.38	24175	--	--	--	--
													42.337	520930								42.4	24051.7	--	--	--	--
													42.357	520334								42.42	24083.3	--	--	--	--
													42.377	520810								42.44	24115	--	--	--	--
													42.397	520880								42.46	24040	--	--	--	--
													42.417	520327								42.48	23845	--	--	--	--
													42.437	520397								42.5	23980	--	--	--	--
													42.457	520230								42.52	24331.7	--	--	--	--
													42.477	519254								42.54	23845	--	--	--	--
													42.497	519964								42.56	23911.7	--	--	--	--
													42.517	519664								42.58	23850	--	--	--	--
													42.537	519610								42.6	23858.3	--	--	--	--
													42.557	519880								42.62	23830	--	--	--	--
													42.577	519660								42.64	23583.3	--	--	--	--
													42.597	520030								42.66	24023.3	--	--	--	--
													42.617	519307								42.68	24040	--	--	--	--
													42.637	519217								42.7	23588.3	--	--	--	--
													42.657	519887								42.72	23850	--	--	--	--
													42.677	519690								42.74	23626.7	--	--	--	--
													42.697	519117								42.76	23985	--	--	--	--
													42.717	519017								42.78	23906.7	--	--	--	--
													42.737	518920								42.8	23801.7	--	--	--	--
													42.757	519070								42.82	24250	--	--	--	--
													42.777	519040								42.84	23880	--	--	--	--
													42.797	519040								42.86	23803.3	--	--	--	--
													42.817	519127								42.88	23681.7	--	--	--	--
													42.837	519094								42.9	24123.3	--	--	--	--
													42.857	518907								42.92	23968.3	--	--	--	--
													42.877	519317								42.94	24190	--	--	--	--
													42.897	519474								42.96	23790	--	--	--	--
													42.917	519114								42.98	23758.3	--	--	--	--
													42.937	519097								43	23910	--	--	--	--
													42.957	518924								43.02	23843.3	--	--	--	--
													42.977	519010								43.04	23576.7	--	--	--	--
													42.997	519357								43.06	23863.3	--	--	--	--
													43.017	519254								43.08	23338.3	--	--	--	--
													43.037	519364								43.1	24010	--	--	--	--
													43.057	519427								43.12	23906.7	--	--	--	--
													43.077	519050								43.14	23836.7	--	--	--	--
													43.097	519140								43.16	24011.7	--	--	--	--
													43.117	518920								43.18	23700	--	--	--	--
													43.137	519310								43.2	23560	--	--	--	--
													43.157	519627								43.22	23846.7	--	--	--	--
													43.177	518930								43.24	23493.3	--	--	--	--
													43.197	518994								43.26	23286.7	--	--	--	--
													43.217	519124								43.28	23768.3	--	--	--	--
													43.237	518894								43.3	24016.7	--	--	--	--
													43.257	519257								43.32	23715	--	--	--	--
													43.277	519537								43.34	23668.3	--	--	--	--
													43.297	519370								43.36	23513.3	--	--	--	--
													43.317	519394								43.38	23696.7	--	--	--	--
													43.337	519660								43.4	23393.3	--	--	--	--
													43.357	519824								43.42	23753.3	--	--	--	--
													43.377	519797								43.44	23863.3	--	--	--	--
													43.397	519404								43.46	23696.7	--	--	--	--
													43.417	519670								43.48	23916.7	--	--	--	--
													43.437	519564								43.5	23840	--	--	--	--
													43.457	519530								43.52	23826.7	--	--	--	--
													43.477	519840								43.54	23550	--	--	--	--
													43.497	519430								43.56	23743.3	--	--	--	--
													43.517	520370								43.58	23626.7	--	--	--	--
													43.537	520477								43.6	23471.7	--	--	--	--
													43.557	520017								43.62	23988.3	--	--	--	--
													43.577	519807								43.64	23735	--	--	--	--
													43.597	520284								43.66	23598.3	--	--	--	--
													43.617	520410								43.68	23636.7	--	--	--	--
													43.637	520597								43.7	23663.3	--	--	--	--
													43.657	519950								43.72	23706.7	--	--	--	--
													43.677	520607								43.74	24031.7	--	--	--	--
													43.697	519690								43.76	23583.3	--	--	--	--
													43.717	519737								43.78	23220	--	--	--	--
													43.737	519887								43.8	23380	--	--	--	--
													43.757	519874								43.82	23388.3	--	--	--	--
													43.777	519800								43.84	23628.3	--	--	--	--
													43.797	520094								43.86	23645	--	--	--	--
													43.817	519810								43.88	23670	--	--	--	--
													43.837	519664								43.9	23511.7	--	--	--	--
													43.857	519464								43.92	23388.3	--	--	--	--
													43.877	519494								43.94	23428.3	--	--	--	--
													43.897	519664								43.96	23525	--	--	--	--
													43.917	519587								43.98	23421.7	--	--	--	--
													43.937	519150								44	23376.7	--	--	--	--
													43.957	519314								44.02	23283.3	--	--	--	--
													43.977	519357								44.04	23483.3	--	--	--	--
													43.997	519124								44.06	23755	--	--	--	--
													44.017	518970								44.08	23503.3	--	--	--	--
													44.037	519167								44.1	23350	--	--	--	--
													44.057	519647								44.12	23450	--	--	--	--
													44.077	519074								44.14	23398.3	--	--	--	--
													44.097	519184								44.16	23576.7	--	--	--	--
													44.117	518917								44.18	23731.7	--	--	--	--
													44.137	519077								44.2	23510	--	--	--	--
													44.157	518657								44.22	23861.7	--	--	--	--
													44.177	518600								44.24	23466.7	--	--	--	--
													44.197	518314								44.26	23750	--	--	--	--
													44.217	519274								44.28	23363.3	--	--	--	--
													44.237	519010								44.3	23281.7	--	--	--	--
													44.257	518820								44.32	23580	--	--	--	--
													44.277	519454								44.34	23516.7	--	--	--	--
													44.297	518724								44.36	23428.3	--	--	--	--
													44.317	519007								44.38	23528.3	--	--	--	--
													44.337	518404								44.4	23590	--	--	--	--
													44.357	519187								44.42	23211.7	--	--	--	--
													44.377	519047								44.44	23511.7	--	--	--	--
													44.397	518840								44.46	22985	--	--	--	--
													44.417	518777								44.48	23628.3	--	--	--	--
													44.437	519167								44.5	23658.3	--	--	--	--
													44.457	518774								44.52	23485	--	--	--	--
													44.477	519244								44.54	23275	--	--	--	--
													44.497	518884								44.56	23350	--	--	--	--
													44.517	519110								44.58	23233.3	--	--	--	--
													44.537	519110								44.6	23186.7	--	--	--	--
													44.557	519080								44.62	23390	--	--	--	--
													44.577	518790								44.64	23420	--	--	--	--
													44.597	519304								44.66	23491.7	--	--	--	--
													44.617	519200								44.68	23225	--	--	--	--
													44.637	519034								44.7	23165	--	--	--	--
													44.657	519590								44.72	23590	--	--	--	--
													44.677	519377								44.74	23570	--	--	--	--
													44.697	519474								44.76	23630	--	--	--	--
													44.717	519644								44.78	23048.3	--	--	--	--
													44.737	519844								44.8	23726.7	--	--	--	--
													44.757	519684								44.82	23211.7	--	--	--	--
													44.777	519507								44.84	23305	--	--	--	--
													44.797	520277								44.86	23348.3	--	--	--	--
													44.817	519417								44.88	23551.7	--	--	--	--
													44.837	519574								44.9	23623.3	--	--	--	--
													44.857	520337								44.92	23706.7	--	--	--	--
													44.877	519877								44.94	23175	--	--	--	--
													44.897	519760								44.96	23240	--	--	--	--
													44.917	520024								44.98	23368.3	--	--	--	--
													44.937	520400								45	23238.3	--	--	--	--
													44.957	519637								45.02	23370	--	--	--	--
													44.977	520104								45.04	23123.3	--	--	--	--
													44.997	519390								45.06	23306.7	--	--	--	--
													45.017	520100								45.08	23256.7	--	--	--	--
													45.037	519697								45.1	23205	--	--	--	--
													45.057	519724								45.12	23336.7	--	--	--	--
													45.077	519490								45.14	23248.3	--	--	--	--
													45.097	519324								45.16	23453.3	--	--	--	--
													45.117	519367								45.18	23121.7	--	--	--	--
													45.137	519637								45.2	23318.3	--	--	--	--
													45.157	519837								45.22	23290	--	--	--	--
													45.177	519287								45.24	23173.3	--	--	--	--
													45.197	518870								45.26	23526.7	--	--	--	--
													45.217	519177								45.28	23161.7	--	--	--	--
													45.237	518674								45.3	23373.3	--	--	--	--
													45.257	519110								45.32	23283.3	--	--	--	--
													45.277	519224								45.34	23090	--	--	--	--
													45.297	518914								45.36	23445	--	--	--	--
													45.317	518667								45.38	23125	--	--	--	--
													45.337	518777								45.4	23258.3	--	--	--	--
													45.357	518577								45.42	23405	--	--	--	--
													45.377	518584								45.44	22883.3	--	--	--	--
													45.397	518927								45.46	22931.7	--	--	--	--
													45.417	518440								45.48	23540	--	--	--	--
													45.437	518684								45.5	23321.7	--	--	--	--
													45.457	518387								45.52	23253.3	--	--	--	--
													45.477	518430								45.54	23131.7	--	--	--	--
													45.497	518284								45.56	23026.7	--	--	--	--
													45.517	518654								45.58	22863.3	--	--	--	--
													45.537	517850								45.6	23070	--	--	--	--
													45.557	518080								45.62	22868.3	--	--	--	--
													45.577	518474								45.64	22963.3	--	--	--	--
													45.597	517937								45.66	23018.3	--	--	--	--
													45.617	518227								45.68	23180	--	--	--	--
													45.637	518184								45.7	22871.7	--	--	--	--
													45.657	518140								45.72	22886.7	--	--	--	--
													45.677	518200								45.74	22766.7	--	--	--	--
													45.697	517647								45.76	22923.3	--	--	--	--
													45.717	517550								45.78	22978.3	--	--	--	--
													45.737	518027								45.8	22691.7	--	--	--	--
													45.757	517967								45.82	23088.3	--	--	--	--
													45.777	517587								45.84	23065	--	--	--	--
													45.797	517550								45.86	22938.3	--	--	--	--
													45.817	517740								45.88	22933.3	--	--	--	--
													45.837	517470								45.9	22736.7	--	--	--	--
													45.857	517767								45.92	22848.3	--	--	--	--
													45.877	517860								45.94	23138.3	--	--	--	--
													45.897	517887								45.96	22951.7	--	--	--	--
													45.917	517980								45.98	22776.7	--	--	--	--
													45.937	517257								46	22986.7	--	--	--	--
													45.957	517657								46.02	22828.3	--	--	--	--
													45.977	517420								46.04	22593.3	--	--	--	--
													45.997	517200								46.06	22508.3	--	--	--	--
													46.017	517794								46.08	22930	--	--	--	--
													46.037	517900								46.1	22728.3	--	--	--	--
													46.057	517710								46.12	22955	--	--	--	--
													46.077	517624								46.14	22680	--	--	--	--
													46.097	517474								46.16	22991.7	--	--	--	--
													46.117	517540								46.18	22766.7	--	--	--	--
													46.137	517747								46.2	23210	--	--	--	--
													46.157	517197								46.22	22585	--	--	--	--
													46.177	517387								46.24	22595	--	--	--	--
													46.197	517590								46.26	22786.7	--	--	--	--
													46.217	517520								46.28	22855	--	--	--	--
													46.237	517860								46.3	22790	--	--	--	--
													46.257	517574								46.32	22763.3	--	--	--	--
													46.277	517467								46.34	22610	--	--	--	--
													46.297	517584								46.36	23045	--	--	--	--
													46.317	517507								46.38	22670	--	--	--	--
													46.337	517427								46.4	22643.3	--	--	--	--
													46.357	517370								46.42	22821.7	--	--	--	--
													46.377	517107								46.44	22580	--	--	--	--
													46.397	517454								46.46	22513.3	--	--	--	--
													46.417	517720								46.48	22655	--	--	--	--
													46.437	517270								46.5	22891.7	--	--	--	--
													46.457	517557								46.52	22576.7	--	--	--	--
													46.477	517337								46.54	22695	--	--	--	--
													46.497	517217								46.56	22630	--	--	--	--
													46.517	517434								46.58	22891.7	--	--	--	--
													46.537	517540								46.6	22593.3	--	--	--	--
													46.557	517320								46.62	22623.3	--	--	--	--
													46.577	517070								46.64	23026.7	--	--	--	--
													46.597	517500								46.66	22605	--	--	--	--
													46.617	517407								46.68	22575	--	--	--	--
													46.637	517134								46.7	22661.7	--	--	--	--
													46.657	517167								46.72	22696.7	--	--	--	--
													46.677	517010								46.74	22431.7	--	--	--	--
													46.697	517070								46.76	22715	--	--	--	--
													46.717	517344								46.78	22396.7	--	--	--	--
													46.737	517244								46.8	22465	--	--	--	--
													46.757	516670								46.82	22440	--	--	--	--
													46.777	517574								46.84	22315	--	--	--	--
													46.797	516590								46.86	22403.3	--	--	--	--
													46.817	516720								46.88	22341.7	--	--	--	--
													46.837	517137								46.9	22773.3	--	--	--	--
													46.857	517077								46.92	22440	--	--	--	--
													46.877	516740								46.94	22355	--	--	--	--
													46.897	517100								46.96	22161.7	--	--	--	--
													46.917	517284								46.98	22775	--	--	--	--
													46.937	516964								47	22465	--	--	--	--
													46.957	516420								47.02	22276.7	--	--	--	--
													46.977	516747								47.04	22506.7	--	--	--	--
													46.997	517367								47.06	22451.7	--	--	--	--
													47.017	517004								47.08	22271.7	--	--	--	--
													47.037	516494								47.1	22236.7	--	--	--	--
													47.057	517530								47.12	22495	--	--	--	--
													47.077	517074								47.14	21950	--	--	--	--
													47.097	517297								47.16	22203.3	--	--	--	--
													47.117	516740								47.18	22300	--	--	--	--
													47.137	516534								47.2	22385	--	--	--	--
													47.157	517117								47.22	22203.3	--	--	--	--
													47.177	516377								47.24	22145	--	--	--	--
													47.197	516507								47.26	22345	--	--	--	--
													47.217	516667								47.28	22233.3	--	--	--	--
													47.237	517040								47.3	22361.7	--	--	--	--
													47.257	516704								47.32	22485	--	--	--	--
													47.277	517014								47.34	22266.7	--	--	--	--
													47.297	516744								47.36	22113.3	--	--	--	--
													47.317	517137								47.38	22378.3	--	--	--	--
													47.337	516770								47.4	22188.3	--	--	--	--
													47.357	516780								47.42	22331.7	--	--	--	--
													47.377	516674								47.44	22055	--	--	--	--
													47.397	517014								47.46	21911.7	--	--	--	--
													47.417	516670								47.48	21923.3	--	--	--	--
													47.437	516720								47.5	22265	--	--	--	--
													47.457	516740								47.52	22255	--	--	--	--
													47.477	516410								47.54	22323.3	--	--	--	--
													47.497	516387								47.56	21881.7	--	--	--	--
													47.517	516804								47.58	22026.7	--	--	--	--
													47.537	516760								47.6	22305	--	--	--	--
													47.557	516204								47.62	22518.3	--	--	--	--
													47.577	516487								47.64	22290	--	--	--	--
													47.597	516314								47.66	22031.7	--	--	--	--
													47.617	516524								47.68	21828.3	--	--	--	--
													47.637	516670								47.7	22336.7	--	--	--	--
													47.657	516164								47.72	22331.7	--	--	--	--
													47.677	516330								47.74	22063.3	--	--	--	--
													47.697	516587								47.76	22073.3	--	--	--	--
													47.717	516670								47.78	22135	--	--	--	--
													47.737	516537								47.8	22195	--	--	--	--
													47.757	516307								47.82	22305	--	--	--	--
													47.777	516260								47.84	22086.7	--	--	--	--
													47.797	516297								47.86	22046.7	--	--	--	--
													47.817	516294								47.88	22545	--	--	--	--
													47.837	516574								47.9	22155	--	--	--	--
													47.857	516550								47.92	22128.3	--	--	--	--
													47.877	516684								47.94	21911.7	--	--	--	--
													47.897	516370								47.96	22045	--	--	--	--
													47.917	516187								47.98	22133.3	--	--	--	--
													47.937	517207								48	22210	--	--	--	--
													47.957	516597								48.02	21975	--	--	--	--
													47.977	516124								48.04	22175	--	--	--	--
													47.997	516520								48.06	22230	--	--	--	--
													48.017	516084								48.08	22111.7	--	--	--	--
													48.037	516617								48.1	21986.7	--	--	--	--
													48.057	516877								48.12	21780	--	--	--	--
													48.077	515850								48.14	22006.7	--	--	--	--
													48.097	516354								48.16	22296.7	--	--	--	--
													48.117	516497								48.18	22038.3	--	--	--	--
													48.137	515900								48.2	21843.3	--	--	--	--
													48.157	515937								48.22	21895	--	--	--	--
													48.177	516304								48.24	22113.3	--	--	--	--
													48.197	516694								48.26	22031.7	--	--	--	--
													48.217	516867								48.28	21675	--	--	--	--
													48.237	516287								48.3	22038.3	--	--	--	--
													48.257	516060								48.32	22281.7	--	--	--	--
													48.277	516340								48.34	22076.7	--	--	--	--
													48.297	516707								48.36	22080	--	--	--	--
													48.317	516117								48.38	21920	--	--	--	--
													48.337	515854								48.4	22073.3	--	--	--	--
													48.357	516377								48.42	21845	--	--	--	--
													48.377	515820								48.44	22105	--	--	--	--
													48.397	516344								48.46	21891.7	--	--	--	--
													48.417	516107								48.48	21965	--	--	--	--
													48.437	516764								48.5	22025	--	--	--	--
													48.457	516424								48.52	21908.3	--	--	--	--
													48.477	516274								48.54	21941.7	--	--	--	--
													48.497	515950								48.56	22186.7	--	--	--	--
													48.517	516364								48.58	22455	--	--	--	--
													48.537	515957								48.6	21911.7	--	--	--	--
													48.557	516014								48.62	22100	--	--	--	--
													48.577	516090								48.64	21960	--	--	--	--
													48.597	516460								48.66	22038.3	--	--	--	--
													48.617	516340								48.68	22063.3	--	--	--	--
													48.637	516044								48.7	21723.3	--	--	--	--
													48.657	515967								48.72	21915	--	--	--	--
													48.677	516214								48.74	21761.7	--	--	--	--
													48.697	516054								48.76	22261.7	--	--	--	--
													48.717	516267								48.78	22125	--	--	--	--
													48.737	516110								48.8	22401.7	--	--	--	--
													48.757	516154								48.82	22285	--	--	--	--
													48.777	516344								48.84	22065	--	--	--	--
													48.797	516044								48.86	22405	--	--	--	--
													48.817	516070								48.88	22290	--	--	--	--
													48.837	516534								48.9	22456.7	--	--	--	--
													48.857	516027								48.92	22305	--	--	--	--
													48.877	516500								48.94	22190	--	--	--	--
													48.897	515884								48.96	22321.7	--	--	--	--
													48.917	516070								48.98	22325	--	--	--	--
													48.937	516510								49	22371.7	--	--	--	--
													48.957	515897								49.02	22185	--	--	--	--
													48.977	516507								49.04	22816.7	--	--	--	--
													48.997	516174								49.06	22831.7	--	--	--	--
													49.017	516387								49.08	22485	--	--	--	--
													49.037	516337								49.1	22841.7	--	--	--	--
													49.057	516730								49.12	22681.7	--	--	--	--
													49.077	516410								49.14	22981.7	--	--	--	--
													49.097	516210								49.16	23025	--	--	--	--
													49.117	516614								49.18	23128.3	--	--	--	--
													49.137	516094								49.2	23165	--	--	--	--
													49.157	516494								49.22	23053.3	--	--	--	--
													49.177	516654								49.24	22970	--	--	--	--
													49.197	517224								49.26	23328.3	--	--	--	--
													49.217	517007								49.28	23553.3	--	--	--	--
													49.237	516997								49.3	23463.3	--	--	--	--
													49.257	517007								49.32	23655	--	--	--	--
													49.277	516880								49.34	23523.3	--	--	--	--
													49.297	517417								49.36	24063.3	--	--	--	--
													49.317	517447								49.38	24093.3	--	--	--	--
													49.337	517180								49.4	23815	--	--	--	--
													49.357	517430								49.42	24131.7	--	--	--	--
													49.377	517837								49.44	24428.3	--	--	--	--
													49.397	517994								49.46	24826.7	--	--	--	--
													49.417	518017								49.48	24466.7	--	--	--	--
													49.437	518180								49.5	24801.7	--	--	--	--
													49.457	518740								49.52	25215	--	--	--	--
													49.477	518467								49.54	25355	--	--	--	--
													49.497	518557								49.56	24950	--	--	--	--
													49.517	518980								49.58	25091.7	--	--	--	--
													49.537	518994								49.6	25251.7	--	--	--	--
													49.557	519094								49.62	25351.7	--	--	--	--
													49.577	519680								49.64	25865	--	--	--	--
													49.597	519614								49.66	25628.3	--	--	--	--
													49.617	520017								49.68	25828.3	--	--	--	--
													49.637	520087								49.7	25436.7	--	--	--	--
													49.657	520694								49.72	25700	--	--	--	--
													49.677	520574								49.74	25823.3	--	--	--	--
													49.697	521010								49.76	26026.7	--	--	--	--
													49.717	521430								49.78	26088.3	--	--	--	--
													49.737	521197								49.8	25981.7	--	--	--	--
													49.757	521800								49.82	26248.3	--	--	--	--
													49.777	521890								49.84	26293.3	--	--	--	--
													49.797	522617								49.86	26461.7	--	--	--	--
													49.817	521900								49.88	26323.3	--	--	--	--
													49.837	522597								49.9	26118.3	--	--	--	--
													49.857	522324								49.92	26155	--	--	--	--
													49.877	522224								49.94	26095	--	--	--	--
[truncated: 18,291 more rows]

## Sheet: Figure2
Fig.2a				Fig.2c																					Fig.2d
H	E				1st		2nd		3rd		4th		5th		6th		7th		8th		9th		10th			1st		2nd		3rd		4th		5th		6th		7th		8th		9th		10th
1.41	0.22	LZACO		0	3.5781	--	--	--	--	--	--	--	--	--	--	--	--	--	--	--	--	--	--	--	0	3.5777	--	--	--	--	--	--	--	--	--	--	--	--	--	--	--	--	--	--	--
19.8	2.07	Li3InCl6		0	3.5781	--	--	--	--	--	--	--	--	--	--	--	--	--	--	--	--	--	--	--	0.1	3.5777	--	--	--	--	--	--	--	--	--	--	--	--	--	--	--	--	--	--	--
15.3	1.19	Li6PS5Cl		0	3.5808	--	--	--	--	--	--	--	--	--	--	--	--	--	--	--	--	--	--	--	0.1	3.5836	--	--	--	--	--	--	--	--	--	--	--	--	--	--	--	--	--	--	--
33.9	1.37	Li3YCl4.5Br1.5		0.1	3.583	--	--	--	--	--	--	--	--	--	--	--	--	--	--	--	--	--	--	--	0.2	3.588	--	--	--	--	--	--	--	--	--	--	--	--	--	--	--	--	--	--	--
45.75	1.7	Li3YCl6		0.1	3.5855	--	--	--	--	--	--	--	--	--	--	--	--	--	--	--	--	--	--	--	0.2	3.5911	--	--	--	--	--	--	--	--	--	--	--	--	--	--	--	--	--	--	--
8.84		LZC		0.1	3.5867	--	--	--	--	--	--	--	--	--	--	--	--	--	--	--	--	--	--	--	0.3	3.5926	--	--	--	--	--	--	--	--	--	--	--	--	--	--	--	--	--	--	--
8		LZCO		0.1	3.5874	--	--	--	--	--	--	--	--	--	--	--	--	--	--	--	--	--	--	--	0.4	3.5932	--	--	--	--	--	--	--	--	--	--	--	--	--	--	--	--	--	--	--
				0.1	3.588	--	--	--	--	--	--	--	--	--	--	--	--	--	--	--	--	--	--	--	0.4	3.596	--	--	--	--	--	--	--	--	--	--	--	--	--	--	--	--	--	--	--
				0.2	3.5883	--	--	--	--	--	--	--	--	--	--	--	--	--	--	--	--	--	--	--	0.5	3.5976	--	--	--	--	--	--	--	--	--	--	--	--	--	--	--	--	--	--	--
				0.2	3.5889	--	--	--	--	--	--	--	--	--	--	--	--	--	--	--	--	--	--	--	0.6	3.5979	--	--	--	--	--	--	--	--	--	--	--	--	--	--	--	--	--	--	--
				0.2	3.5892	--	--	--	--	--	--	--	--	--	--	--	--	--	--	--	--	--	--	--	0.6	3.5988	--	--	--	--	--	--	--	--	--	--	--	--	--	--	--	--	--	--	--
				0.2	3.5898	--	--	--	--	--	--	--	--	--	--	--	--	--	--	--	--	--	--	--	0.7	3.5991	--	--	--	--	--	--	--	--	--	--	--	--	--	--	--	--	--	--	--
				0.2	3.5905	--	--	--	--	--	--	--	--	--	--	--	--	--	--	--	--	--	--	--	0.7	3.6004	--	--	--	--	--	--	--	--	--	--	--	--	--	--	--	--	--	--	--
				0.3	3.5911	--	--	--	--	--	--	--	--	--	--	--	--	--	--	--	--	--	--	--	0.8	3.6016	--	--	--	--	--	--	--	--	--	--	--	--	--	--	--	--	--	--	--
				0.3	3.5911	--	--	--	--	--	--	--	--	--	--	--	--	--	--	--	--	--	--	--	0.9	3.6022	--	--	--	--	--	--	--	--	--	--	--	--	--	--	--	--	--	--	--
				0.3	3.5917	--	--	--	--	--	--	--	--	--	--	--	--	--	--	--	--	--	--	--	0.9	3.6025	--	--	--	--	--	--	--	--	--	--	--	--	--	--	--	--	--	--	--
				0.3	3.592	--	--	--	--	--	--	--	--	--	--	--	--	--	--	--	--	--	--	--	1	3.6032	--	--	--	--	--	--	--	--	--	--	--	--	--	--	--	--	--	--	--
				0.3	3.592	--	--	--	--	--	--	--	--	--	--	--	--	--	--	--	--	--	--	--	1.1	3.6041	--	--	--	--	--	--	--	--	--	--	--	--	--	--	--	--	--	--	--
				0.4	3.592	--	--	--	--	--	--	--	--	--	--	--	--	--	--	--	--	--	--	--	1.1	3.6044	--	--	--	--	--	--	--	--	--	--	--	--	--	--	--	--	--	--	--
				0.4	3.5923	--	--	--	--	--	--	--	--	--	--	--	--	--	--	--	--	--	--	--	1.2	3.605	--	--	--	--	--	--	--	--	--	--	--	--	--	--	--	--	--	--	--
				0.4	3.5929	--	--	--	--	--	--	--	--	--	--	--	--	--	--	--	--	--	--	--	1.2	3.6063	--	--	--	--	--	--	--	--	--	--	--	--	--	--	--	--	--	--	--
				0.4	3.5929	--	--	--	--	--	--	--	--	--	--	--	--	--	--	--	--	--	--	--	1.3	3.6069	--	--	--	--	--	--	--	--	--	--	--	--	--	--	--	--	--	--	--
				0.4	3.5926	--	--	--	--	--	--	--	--	--	--	--	--	--	--	--	--	--	--	--	1.4	3.6072	--	--	--	--	--	--	--	--	--	--	--	--	--	--	--	--	--	--	--
				0.5	3.5926	--	--	--	--	--	--	--	--	--	--	--	--	--	--	--	--	--	--	--	1.4	3.6072	--	--	--	--	--	--	--	--	--	--	--	--	--	--	--	--	--	--	--
				0.5	3.5929	--	--	--	--	--	--	--	--	--	--	--	--	--	--	--	--	--	--	--	1.5	3.6078	--	--	--	--	--	--	--	--	--	--	--	--	--	--	--	--	--	--	--
				0.5	3.5929	--	--	--	--	--	--	--	--	--	--	--	--	--	--	--	--	--	--	--	1.6	3.6078	--	--	--	--	--	--	--	--	--	--	--	--	--	--	--	--	--	--	--
				0.5	3.5932	--	--	--	--	--	--	--	--	--	--	--	--	--	--	--	--	--	--	--	1.6	3.6081	--	--	--	--	--	--	--	--	--	--	--	--	--	--	--	--	--	--	--
				0.5	3.5939	--	--	--	--	--	--	--	--	--	--	--	--	--	--	--	--	--	--	--	1.7	3.6087	--	--	--	--	--	--	--	--	--	--	--	--	--	--	--	--	--	--	--
				0.6	3.5932	--	--	--	--	--	--	--	--	--	--	--	--	--	--	--	--	--	--	--	1.7	3.6087	--	--	--	--	--	--	--	--	--	--	--	--	--	--	--	--	--	--	--
				0.6	3.5932	--	--	--	--	--	--	--	--	--	--	--	--	--	--	--	--	--	--	--	1.8	3.6091	--	--	--	--	--	--	--	--	--	--	--	--	--	--	--	--	--	--	--
				0.6	3.5942	--	--	--	--	--	--	--	--	--	--	--	--	--	--	--	--	--	--	--	1.9	3.6091	--	--	--	--	--	--	--	--	--	--	--	--	--	--	--	--	--	--	--
				0.6	3.5948	--	--	--	--	--	--	--	--	--	--	--	--	--	--	--	--	--	--	--	1.9	3.6087	--	--	--	--	--	--	--	--	--	--	--	--	--	--	--	--	--	--	--
				0.6	3.5945	--	--	--	--	--	--	--	--	--	--	--	--	--	--	--	--	--	--	--	2	3.61	--	--	--	--	--	--	--	--	--	--	--	--	--	--	--	--	--	--	--
				0.7	3.5948	--	--	--	--	--	--	--	--	--	--	--	--	--	--	--	--	--	--	--	2.1	3.61	--	--	--	--	--	--	--	--	--	--	--	--	--	--	--	--	--	--	--
				0.7	3.5957	--	--	--	--	--	--	--	--	--	--	--	--	--	--	--	--	--	--	--	2.1	3.6103	--	--	--	--	--	--	--	--	--	--	--	--	--	--	--	--	--	--	--
				0.7	3.596	--	--	--	--	--	--	--	--	--	--	--	--	--	--	--	--	--	--	--	2.2	3.6106	--	--	--	--	--	--	--	--	--	--	--	--	--	--	--	--	--	--	--
				0.7	3.5967	--	--	--	--	--	--	--	--	--	--	--	--	--	--	--	--	--	--	--	2.2	3.6115	--	--	--	--	--	--	--	--	--	--	--	--	--	--	--	--	--	--	--
				0.7	3.5973	--	--	--	--	--	--	--	--	--	--	--	--	--	--	--	--	--	--	--	2.3	3.6118	--	--	--	--	--	--	--	--	--	--	--	--	--	--	--	--	--	--	--
				0.8	3.5976	--	--	--	--	--	--	--	--	--	--	--	--	--	--	--	--	--	--	--	2.4	3.6118	--	--	--	--	--	--	--	--	--	--	--	--	--	--	--	--	--	--	--
				0.8	3.5976	--	--	--	--	--	--	--	--	--	--	--	--	--	--	--	--	--	--	--	2.4	3.6122	--	--	--	--	--	--	--	--	--	--	--	--	--	--	--	--	--	--	--
				0.8	3.5979	--	--	--	--	--	--	--	--	--	--	--	--	--	--	--	--	--	--	--	2.5	3.6125	--	--	--	--	--	--	--	--	--	--	--	--	--	--	--	--	--	--	--
				0.8	3.5979	--	--	--	--	--	--	--	--	--	--	--	--	--	--	--	--	--	--	--	2.6	3.6125	--	--	--	--	--	--	--	--	--	--	--	--	--	--	--	--	--	--	--
				0.8	3.5979	--	--	--	--	--	--	--	--	--	--	--	--	--	--	--	--	--	--	--	2.6	3.6131	--	--	--	--	--	--	--	--	--	--	--	--	--	--	--	--	--	--	--
				0.9	3.5982	--	--	--	--	--	--	--	--	--	--	--	--	--	--	--	--	--	--	--	2.7	3.6134	--	--	--	--	--	--	--	--	--	--	--	--	--	--	--	--	--	--	--
				0.9	3.5982	--	--	--	--	--	--	--	--	--	--	--	--	--	--	--	--	--	--	--	2.7	3.6134	--	--	--	--	--	--	--	--	--	--	--	--	--	--	--	--	--	--	--
				0.9	3.5979	--	--	--	--	--	--	--	--	--	--	--	--	--	--	--	--	--	--	--	2.8	3.6134	--	--	--	--	--	--	--	--	--	--	--	--	--	--	--	--	--	--	--
				0.9	3.5976	--	--	--	--	--	--	--	--	--	--	--	--	--	--	--	--	--	--	--	2.9	3.6134	--	--	--	--	--	--	--	--	--	--	--	--	--	--	--	--	--	--	--
				0.9	3.5976	--	--	--	--	--	--	--	--	--	--	--	--	--	--	--	--	--	--	--	2.9	3.6134	--	--	--	--	--	--	--	--	--	--	--	--	--	--	--	--	--	--	--
				1	3.5976	--	--	--	--	--	--	--	--	--	--	--	--	--	--	--	--	--	--	--	3	3.6137	--	--	--	--	--	--	--	--	--	--	--	--	--	--	--	--	--	--	--
				1	3.5976	--	--	--	--	--	--	--	--	--	--	--	--	--	--	--	--	--	--	--	3.1	3.6137	--	--	--	--	--	--	--	--	--	--	--	--	--	--	--	--	--	--	--
				1	3.5979	--	--	--	--	--	--	--	--	--	--	--	--	--	--	--	--	--	--	--	3.1	3.6143	--	--	--	--	--	--	--	--	--	--	--	--	--	--	--	--	--	--	--
				1	3.5982	--	--	--	--	--	--	--	--	--	--	--	--	--	--	--	--	--	--	--	3.2	3.6137	--	--	--	--	--	--	--	--	--	--	--	--	--	--	--	--	--	--	--
				1	3.5985	--	--	--	--	--	--	--	--	--	--	--	--	--	--	--	--	--	--	--	3.2	3.6146	--	--	--	--	--	--	--	--	--	--	--	--	--	--	--	--	--	--	--
				1.1	3.5985	--	--	--	--	--	--	--	--	--	--	--	--	--	--	--	--	--	--	--	3.3	3.6146	--	--	--	--	--	--	--	--	--	--	--	--	--	--	--	--	--	--	--
				1.1	3.5985	--	--	--	--	--	--	--	--	--	--	--	--	--	--	--	--	--	--	--	3.4	3.6146	--	--	--	--	--	--	--	--	--	--	--	--	--	--	--	--	--	--	--
				1.1	3.5985	--	--	--	--	--	--	--	--	--	--	--	--	--	--	--	--	--	--	--	3.4	3.6149	--	--	--	--	--	--	--	--	--	--	--	--	--	--	--	--	--	--	--
				1.1	3.5985	--	--	--	--	--	--	--	--	--	--	--	--	--	--	--	--	--	--	--	3.5	3.6156	--	--	--	--	--	--	--	--	--	--	--	--	--	--	--	--	--	--	--
				1.1	3.5988	--	--	--	--	--	--	--	--	--	--	--	--	--	--	--	--	--	--	--	3.6	3.6156	--	--	--	--	--	--	--	--	--	--	--	--	--	--	--	--	--	--	--
				1.2	3.5991	--	--	--	--	--	--	--	--	--	--	--	--	--	--	--	--	--	--	--	3.6	3.6162	--	--	--	--	--	--	--	--	--	--	--	--	--	--	--	--	--	--	--
				1.2	3.5991	--	--	--	--	--	--	--	--	--	--	--	--	--	--	--	--	--	--	--	3.7	3.6165	--	--	--	--	--	--	--	--	--	--	--	--	--	--	--	--	--	--	--
				1.2	3.5991	--	--	--	--	--	--	--	--	--	--	--	--	--	--	--	--	--	--	--	3.7	3.6162	--	--	--	--	--	--	--	--	--	--	--	--	--	--	--	--	--	--	--
				1.2	3.5994	--	--	--	--	--	--	--	--	--	--	--	--	--	--	--	--	--	--	--	3.8	3.6168	--	--	--	--	--	--	--	--	--	--	--	--	--	--	--	--	--	--	--
				1.3	3.5994	--	--	--	--	--	--	--	--	--	--	--	--	--	--	--	--	--	--	--	3.9	3.6171	--	--	--	--	--	--	--	--	--	--	--	--	--	--	--	--	--	--	--
				1.3	3.6001	--	--	--	--	--	--	--	--	--	--	--	--	--	--	--	--	--	--	--	3.9	3.6171	--	--	--	--	--	--	--	--	--	--	--	--	--	--	--	--	--	--	--
				1.3	3.6001	--	--	--	--	--	--	--	--	--	--	--	--	--	--	--	--	--	--	--	4	3.6171	--	--	--	--	--	--	--	--	--	--	--	--	--	--	--	--	--	--	--
				1.3	3.6001	--	--	--	--	--	--	--	--	--	--	--	--	--	--	--	--	--	--	--	4.1	3.6174	--	--	--	--	--	--	--	--	--	--	--	--	--	--	--	--	--	--	--
				1.3	3.6001	--	--	--	--	--	--	--	--	--	--	--	--	--	--	--	--	--	--	--	4.1	3.618	--	--	--	--	--	--	--	--	--	--	--	--	--	--	--	--	--	--	--
				1.4	3.6004	--	--	--	--	--	--	--	--	--	--	--	--	--	--	--	--	--	--	--	4.2	3.618	--	--	--	--	--	--	--	--	--	--	--	--	--	--	--	--	--	--	--
				1.4	3.6004	--	--	--	--	--	--	--	--	--	--	--	--	--	--	--	--	--	--	--	4.2	3.6177	--	--	--	--	--	--	--	--	--	--	--	--	--	--	--	--	--	--	--
				1.4	3.6004	--	--	--	--	--	--	--	--	--	--	--	--	--	--	--	--	--	--	--	4.3	3.618	--	--	--	--	--	--	--	--	--	--	--	--	--	--	--	--	--	--	--
				1.4	3.6007	--	--	--	--	--	--	--	--	--	--	--	--	--	--	--	--	--	--	--	4.4	3.618	--	--	--	--	--	--	--	--	--	--	--	--	--	--	--	--	--	--	--
				1.4	3.6007	--	--	--	--	--	--	--	--	--	--	--	--	--	--	--	--	--	--	--	4.4	3.618	--	--	--	--	--	--	--	--	--	--	--	--	--	--	--	--	--	--	--
				1.5	3.601	--	--	--	--	--	--	--	--	--	--	--	--	--	--	--	--	--	--	--	4.5	3.6184	--	--	--	--	--	--	--	--	--	--	--	--	--	--	--	--	--	--	--
				1.5	3.6016	--	--	--	--	--	--	--	--	--	--	--	--	--	--	--	--	--	--	--	4.6	3.6184	--	--	--	--	--	--	--	--	--	--	--	--	--	--	--	--	--	--	--
				1.5	3.6016	--	--	--	--	--	--	--	--	--	--	--	--	--	--	--	--	--	--	--	4.6	3.6187	--	--	--	--	--	--	--	--	--	--	--	--	--	--	--	--	--	--	--
				1.5	3.6016	--	--	--	--	--	--	--	--	--	--	--	--	--	--	--	--	--	--	--	4.7	3.619	--	--	--	--	--	--	--	--	--	--	--	--	--	--	--	--	--	--	--
				1.5	3.6022	--	--	--	--	--	--	--	--	--	--	--	--	--	--	--	--	--	--	--	4.7	3.619	--	--	--	--	--	--	--	--	--	--	--	--	--	--	--	--	--	--	--
				1.6	3.6022	--	--	--	--	--	--	--	--	--	--	--	--	--	--	--	--	--	--	--	4.8	3.619	--	--	--	--	--	--	--	--	--	--	--	--	--	--	--	--	--	--	--
				1.6	3.6025	--	--	--	--	--	--	--	--	--	--	--	--	--	--	--	--	--	--	--	4.9	3.619	--	--	--	--	--	--	--	--	--	--	--	--	--	--	--	--	--	--	--
				1.6	3.6025	--	--	--	--	--	--	--	--	--	--	--	--	--	--	--	--	--	--	--	4.9	3.619	--	--	--	--	--	--	--	--	--	--	--	--	--	--	--	--	--	--	--
				1.6	3.6029	--	--	--	--	--	--	--	--	--	--	--	--	--	--	--	--	--	--	--	5	3.619	--	--	--	--	--	--	--	--	--	--	--	--	--	--	--	--	--	--	--
				1.6	3.6025	--	--	--	--	--	--	--	--	--	--	--	--	--	--	--	--	--	--	--	5	3.6184	--	--	--	--	--	--	--	--	--	--	--	--	--	--	--	--	--	--	--
				1.7	3.6029	--	--	--	--	--	--	--	--	--	--	--	--	--	--	--	--	--	--	--	5.1	3.6187	--	--	--	--	--	--	--	--	--	--	--	--	--	--	--	--	--	--	--
				1.7	3.6029	--	--	--	--	--	--	--	--	--	--	--	--	--	--	--	--	--	--	--	5.2	3.6187	--	--	--	--	--	--	--	--	--	--	--	--	--	--	--	--	--	--	--
				1.7	3.6025	--	--	--	--	--	--	--	--	--	--	--	--	--	--	--	--	--	--	--	5.2	3.6187	--	--	--	--	--	--	--	--	--	--	--	--	--	--	--	--	--	--	--
				1.7	3.6029	--	--	--	--	--	--	--	--	--	--	--	--	--	--	--	--	--	--	--	5.3	3.6184	--	--	--	--	--	--	--	--	--	--	--	--	--	--	--	--	--	--	--
				1.7	3.6032	--	--	--	--	--	--	--	--	--	--	--	--	--	--	--	--	--	--	--	5.4	3.6199	--	--	--	--	--	--	--	--	--	--	--	--	--	--	--	--	--	--	--
				1.8	3.6032	--	--	--	--	--	--	--	--	--	--	--	--	--	--	--	--	--	--	--	5.4	3.6193	--	--	--	--	--	--	--	--	--	--	--	--	--	--	--	--	--	--	--
				1.8	3.6032	--	--	--	--	--	--	--	--	--	--	--	--	--	--	--	--	--	--	--	5.5	3.6193	--	--	--	--	--	--	--	--	--	--	--	--	--	--	--	--	--	--	--
				1.8	3.6032	--	--	--	--	--	--	--	--	--	--	--	--	--	--	--	--	--	--	--	5.5	3.6199	--	--	--	--	--	--	--	--	--	--	--	--	--	--	--	--	--	--	--
				1.8	3.6032	--	--	--	--	--	--	--	--	--	--	--	--	--	--	--	--	--	--	--	5.6	3.6205	--	--	--	--	--	--	--	--	--	--	--	--	--	--	--	--	--	--	--
				1.8	3.6032	--	--	--	--	--	--	--	--	--	--	--	--	--	--	--	--	--	--	--	5.7	3.6202	--	--	--	--	--	--	--	--	--	--	--	--	--	--	--	--	--	--	--
				1.9	3.6032	--	--	--	--	--	--	--	--	--	--	--	--	--	--	--	--	--	--	--	5.7	3.6199	--	--	--	--	--	--	--	--	--	--	--	--	--	--	--	--	--	--	--
				1.9	3.6032	--	--	--	--	--	--	--	--	--	--	--	--	--	--	--	--	--	--	--	5.8	3.6208	--	--	--	--	--	--	--	--	--	--	--	--	--	--	--	--	--	--	--
				1.9	3.6032	--	--	--	--	--	--	--	--	--	--	--	--	--	--	--	--	--	--	--	5.9	3.6202	--	--	--	--	--	--	--	--	--	--	--	--	--	--	--	--	--	--	--
				1.9	3.6035	--	--	--	--	--	--	--	--	--	--	--	--	--	--	--	--	--	--	--	5.9	3.6218	--	--	--	--	--	--	--	--	--	--	--	--	--	--	--	--	--	--	--
				1.9	3.6035	--	--	--	--	--	--	--	--	--	--	--	--	--	--	--	--	--	--	--	6	3.6211	--	--	--	--	--	--	--	--	--	--	--	--	--	--	--	--	--	--	--
				2	3.6035	--	--	--	--	--	--	--	--	--	--	--	--	--	--	--	--	--	--	--	6	3.6215	--	--	--	--	--	--	--	--	--	--	--	--	--	--	--	--	--	--	--
				2	3.6038	--	--	--	--	--	--	--	--	--	--	--	--	--	--	--	--	--	--	--	6.1	3.6224	--	--	--	--	--	--	--	--	--	--	--	--	--	--	--	--	--	--	--
				2	3.6041	--	--	--	--	--	--	--	--	--	--	--	--	--	--	--	--	--	--	--	6.2	3.6221	--	--	--	--	--	--	--	--	--	--	--	--	--	--	--	--	--	--	--
				2	3.6041	--	--	--	--	--	--	--	--	--	--	--	--	--	--	--	--	--	--	--	6.2	3.6218	--	--	--	--	--	--	--	--	--	--	--	--	--	--	--	--	--	--	--
				2	3.6038	--	--	--	--	--	--	--	--	--	--	--	--	--	--	--	--	--	--	--	6.3	3.6221	--	--	--	--	--	--	--	--	--	--	--	--	--	--	--	--	--	--	--
				2.1	3.6044	--	--	--	--	--	--	--	--	--	--	--	--	--	--	--	--	--	--	--	6.4	3.6218	--	--	--	--	--	--	--	--	--	--	--	--	--	--	--	--	--	--	--
				2.1	3.6047	--	--	--	--	--	--	--	--	--	--	--	--	--	--	--	--	--	--	--	6.4	3.6224	--	--	--	--	--	--	--	--	--	--	--	--	--	--	--	--	--	--	--
				2.1	3.6044	--	--	--	--	--	--	--	--	--	--	--	--	--	--	--	--	--	--	--	6.5	3.6227	--	--	--	--	--	--	--	--	--	--	--	--	--	--	--	--	--	--	--
				2.1	3.6044	--	--	--	--	--	--	--	--	--	--	--	--	--	--	--	--	--	--	--	6.5	3.6224	--	--	--	--	--	--	--	--	--	--	--	--	--	--	--	--	--	--	--
				2.1	3.6044	--	--	--	--	--	--	--	--	--	--	--	--	--	--	--	--	--	--	--	6.6	3.6227	--	--	--	--	--	--	--	--	--	--	--	--	--	--	--	--	--	--	--
				2.2	3.605	--	--	--	--	--	--	--	--	--	--	--	--	--	--	--	--	--	--	--	6.7	3.6227	--	--	--	--	--	--	--	--	--	--	--	--	--	--	--	--	--	--	--
				2.2	3.605	--	--	--	--	--	--	--	--	--	--	--	--	--	--	--	--	--	--	--	6.7	3.623	--	--	--	--	--	--	--	--	--	--	--	--	--	--	--	--	--	--	--
				2.2	3.605	--	--	--	--	--	--	--	--	--	--	--	--	--	--	--	--	--	--	--	6.8	3.6227	--	--	--	--	--	--	--	--	--	--	--	--	--	--	--	--	--	--	--
				2.2	3.605	--	--	--	--	--	--	--	--	--	--	--	--	--	--	--	--	--	--	--	6.9	3.6236	--	--	--	--	--	--	--	--	--	--	--	--	--	--	--	--	--	--	--
				2.2	3.6053	--	--	--	--	--	--	--	--	--	--	--	--	--	--	--	--	--	--	--	6.9	3.6236	--	--	--	--	--	--	--	--	--	--	--	--	--	--	--	--	--	--	--
				2.3	3.6053	--	--	--	--	--	--	--	--	--	--	--	--	--	--	--	--	--	--	--	7	3.6236	--	--	--	--	--	--	--	--	--	--	--	--	--	--	--	--	--	--	--
				2.3	3.6056	--	--	--	--	--	--	--	--	--	--	--	--	--	--	--	--	--	--	--	7	3.6236	--	--	--	--	--	--	--	--	--	--	--	--	--	--	--	--	--	--	--
				2.3	3.606	--	--	--	--	--	--	--	--	--	--	--	--	--	--	--	--	--	--	--	7.1	3.6236	--	--	--	--	--	--	--	--	--	--	--	--	--	--	--	--	--	--	--
				2.3	3.606	--	--	--	--	--	--	--	--	--	--	--	--	--	--	--	--	--	--	--	7.2	3.6236	--	--	--	--	--	--	--	--	--	--	--	--	--	--	--	--	--	--	--
				2.3	3.606	--	--	--	--	--	--	--	--	--	--	--	--	--	--	--	--	--	--	--	7.2	3.6236	--	--	--	--	--	--	--	--	--	--	--	--	--	--	--	--	--	--	--
				2.4	3.6063	--	--	--	--	--	--	--	--	--	--	--	--	--	--	--	--	--	--	--	7.3	3.6236	--	--	--	--	--	--	--	--	--	--	--	--	--	--	--	--	--	--	--
				2.4	3.6063	--	--	--	--	--	--	--	--	--	--	--	--	--	--	--	--	--	--	--	7.4	3.6236	--	--	--	--	--	--	--	--	--	--	--	--	--	--	--	--	--	--	--
				2.4	3.6063	--	--	--	--	--	--	--	--	--	--	--	--	--	--	--	--	--	--	--	7.4	3.6239	--	--	--	--	--	--	--	--	--	--	--	--	--	--	--	--	--	--	--
				2.4	3.6066	--	--	--	--	--	--	--	--	--	--	--	--	--	--	--	--	--	--	--	7.5	3.6239	--	--	--	--	--	--	--	--	--	--	--	--	--	--	--	--	--	--	--
				2.4	3.6069	--	--	--	--	--	--	--	--	--	--	--	--	--	--	--	--	--	--	--	7.5	3.6242	--	--	--	--	--	--	--	--	--	--	--	--	--	--	--	--	--	--	--
				2.5	3.6069	--	--	--	--	--	--	--	--	--	--	--	--	--	--	--	--	--	--	--	7.6	3.6246	--	--	--	--	--	--	--	--	--	--	--	--	--	--	--	--	--	--	--
				2.5	3.6066	--	--	--	--	--	--	--	--	--	--	--	--	--	--	--	--	--	--	--	7.7	3.6246	--	--	--	--	--	--	--	--	--	--	--	--	--	--	--	--	--	--	--
				2.5	3.6066	--	--	--	--	--	--	--	--	--	--	--	--	--	--	--	--	--	--	--	7.7	3.6246	--	--	--	--	--	--	--	--	--	--	--	--	--	--	--	--	--	--	--
				2.5	3.6069	--	--	--	--	--	--	--	--	--	--	--	--	--	--	--	--	--	--	--	7.8	3.6246	--	--	--	--	--	--	--	--	--	--	--	--	--	--	--	--	--	--	--
				2.5	3.6069	--	--	--	--	--	--	--	--	--	--	--	--	--	--	--	--	--	--	--	7.8	3.6246	--	--	--	--	--	--	--	--	--	--	--	--	--	--	--	--	--	--	--
				2.6	3.6072	--	--	--	--	--	--	--	--	--	--	--	--	--	--	--	--	--	--	--	7.9	3.6246	--	--	--	--	--	--	--	--	--	--	--	--	--	--	--	--	--	--	--
				2.6	3.6072	--	--	--	--	--	--	--	--	--	--	--	--	--	--	--	--	--	--	--	8	3.6246	--	--	--	--	--	--	--	--	--	--	--	--	--	--	--	--	--	--	--
				2.6	3.6069	--	--	--	--	--	--	--	--	--	--	--	--	--	--	--	--	--	--	--	8	3.6249	--	--	--	--	--	--	--	--	--	--	--	--	--	--	--	--	--	--	--
				2.6	3.6072	--	--	--	--	--	--	--	--	--	--	--	--	--	--	--	--	--	--	--	8.1	3.6252	--	--	--	--	--	--	--	--	--	--	--	--	--	--	--	--	--	--	--
				2.6	3.6075	--	--	--	--	--	--	--	--	--	--	--	--	--	--	--	--	--	--	--	8.2	3.6252	--	--	--	--	--	--	--	--	--	--	--	--	--	--	--	--	--	--	--
				2.7	3.6078	--	--	--	--	--	--	--	--	--	--	--	--	--	--	--	--	--	--	--	8.2	3.6249	--	--	--	--	--	--	--	--	--	--	--	--	--	--	--	--	--	--	--
				2.7	3.6078	--	--	--	--	--	--	--	--	--	--	--	--	--	--	--	--	--	--	--	8.3	3.6255	--	--	--	--	--	--	--	--	--	--	--	--	--	--	--	--	--	--	--
				2.7	3.6078	--	--	--	--	--	--	--	--	--	--	--	--	--	--	--	--	--	--	--	8.3	3.6249	--	--	--	--	--	--	--	--	--	--	--	--	--	--	--	--	--	--	--
				2.7	3.6078	--	--	--	--	--	--	--	--	--	--	--	--	--	--	--	--	--	--	--	8.4	3.6249	--	--	--	--	--	--	--	--	--	--	--	--	--	--	--	--	--	--	--
				2.7	3.6078	--	--	--	--	--	--	--	--	--	--	--	--	--	--	--	--	--	--	--	8.5	3.6252	--	--	--	--	--	--	--	--	--	--	--	--	--	--	--	--	--	--	--
				2.8	3.6078	--	--	--	--	--	--	--	--	--	--	--	--	--	--	--	--	--	--	--	8.5	3.6255	--	--	--	--	--	--	--	--	--	--	--	--	--	--	--	--	--	--	--
				2.8	3.6078	--	--	--	--	--	--	--	--	--	--	--	--	--	--	--	--	--	--	--	8.6	3.6261	--	--	--	--	--	--	--	--	--	--	--	--	--	--	--	--	--	--	--
				2.8	3.6078	--	--	--	--	--	--	--	--	--	--	--	--	--	--	--	--	--	--	--	8.7	3.6264	--	--	--	--	--	--	--	--	--	--	--	--	--	--	--	--	--	--	--
				2.8	3.6078	--	--	--	--	--	--	--	--	--	--	--	--	--	--	--	--	--	--	--	8.7	3.6255	--	--	--	--	--	--	--	--	--	--	--	--	--	--	--	--	--	--	--
				2.8	3.6078	--	--	--	--	--	--	--	--	--	--	--	--	--	--	--	--	--	--	--	8.8	3.6261	--	--	--	--	--	--	--	--	--	--	--	--	--	--	--	--	--	--	--
				2.9	3.6081	--	--	--	--	--	--	--	--	--	--	--	--	--	--	--	--	--	--	--	8.8	3.6264	--	--	--	--	--	--	--	--	--	--	--	--	--	--	--	--	--	--	--
				2.9	3.6078	--	--	--	--	--	--	--	--	--	--	--	--	--	--	--	--	--	--	--	8.9	3.6261	--	--	--	--	--	--	--	--	--	--	--	--	--	--	--	--	--	--	--
				2.9	3.6081	--	--	--	--	--	--	--	--	--	--	--	--	--	--	--	--	--	--	--	9	3.6258	--	--	--	--	--	--	--	--	--	--	--	--	--	--	--	--	--	--	--
				2.9	3.6084	--	--	--	--	--	--	--	--	--	--	--	--	--	--	--	--	--	--	--	9	3.6261	--	--	--	--	--	--	--	--	--	--	--	--	--	--	--	--	--	--	--
				2.9	3.6081	--	--	--	--	--	--	--	--	--	--	--	--	--	--	--	--	--	--	--	9.1	3.627	--	--	--	--	--	--	--	--	--	--	--	--	--	--	--	--	--	--	--
				3	3.6081	--	--	--	--	--	--	--	--	--	--	--	--	--	--	--	--	--	--	--	9.2	3.627	--	--	--	--	--	--	--	--	--	--	--	--	--	--	--	--	--	--	--
				3	3.6084	--	--	--	--	--	--	--	--	--	--	--	--	--	--	--	--	--	--	--	9.2	3.6273	--	--	--	--	--	--	--	--	--	--	--	--	--	--	--	--	--	--	--
				3	3.6084	--	--	--	--	--	--	--	--	--	--	--	--	--	--	--	--	--	--	--	9.3	3.627	--	--	--	--	--	--	--	--	--	--	--	--	--	--	--	--	--	--	--
				3	3.6084	--	--	--	--	--	--	--	--	--	--	--	--	--	--	--	--	--	--	--	9.3	3.6264	--	--	--	--	--	--	--	--	--	--	--	--	--	--	--	--	--	--	--
				3	3.6087	--	--	--	--	--	--	--	--	--	--	--	--	--	--	--	--	--	--	--	9.4	3.627	--	--	--	--	--	--	--	--	--	--	--	--	--	--	--	--	--	--	--
				3.1	3.6087	--	--	--	--	--	--	--	--	--	--	--	--	--	--	--	--	--	--	--	9.5	3.627	--	--	--	--	--	--	--	--	--	--	--	--	--	--	--	--	--	--	--
				3.1	3.6087	--	--	--	--	--	--	--	--	--	--	--	--	--	--	--	--	--	--	--	9.5	3.6273	--	--	--	--	--	--	--	--	--	--	--	--	--	--	--	--	--	--	--
				3.1	3.6087	--	--	--	--	--	--	--	--	--	--	--	--	--	--	--	--	--	--	--	9.6	3.6273	--	--	--	--	--	--	--	--	--	--	--	--	--	--	--	--	--	--	--
				3.1	3.6087	--	--	--	--	--	--	--	--	--	--	--	--	--	--	--	--	--	--	--	9.7	3.6273	--	--	--	--	--	--	--	--	--	--	--	--	--	--	--	--	--	--	--
				3.1	3.6087	--	--	--	--	--	--	--	--	--	--	--	--	--	--	--	--	--	--	--	9.7	3.6273	--	--	--	--	--	--	--	--	--	--	--	--	--	--	--	--	--	--	--
				3.2	3.6087	--	--	--	--	--	--	--	--	--	--	--	--	--	--	--	--	--	--	--	9.8	3.6273	--	--	--	--	--	--	--	--	--	--	--	--	--	--	--	--	--	--	--
				3.2	3.6087	--	--	--	--	--	--	--	--	--	--	--	--	--	--	--	--	--	--	--	9.8	3.6273	--	--	--	--	--	--	--	--	--	--	--	--	--	--	--	--	--	--	--
				3.2	3.6087	--	--	--	--	--	--	--	--	--	--	--	--	--	--	--	--	--	--	--	9.9	3.628	--	--	--	--	--	--	--	--	--	--	--	--	--	--	--	--	--	--	--
				3.2	3.6087	--	--	--	--	--	--	--	--	--	--	--	--	--	--	--	--	--	--	--	10	3.6283	--	--	--	--	--	--	--	--	--	--	--	--	--	--	--	--	--	--	--
				3.2	3.6087	--	--	--	--	--	--	--	--	--	--	--	--	--	--	--	--	--	--	--	10	3.6283	--	--	--	--	--	--	--	--	--	--	--	--	--	--	--	--	--	--	--
				3.3	3.6087	--	--	--	--	--	--	--	--	--	--	--	--	--	--	--	--	--	--	--	10.1	3.628	--	--	--	--	--	--	--	--	--	--	--	--	--	--	--	--	--	--	--
				3.3	3.6091	--	--	--	--	--	--	--	--	--	--	--	--	--	--	--	--	--	--	--	10.2	3.6283	--	--	--	--	--	--	--	--	--	--	--	--	--	--	--	--	--	--	--
				3.3	3.6091	--	--	--	--	--	--	--	--	--	--	--	--	--	--	--	--	--	--	--	10.2	3.6286	--	--	--	--	--	--	--	--	--	--	--	--	--	--	--	--	--	--	--
				3.3	3.6097	--	--	--	--	--	--	--	--	--	--	--	--	--	--	--	--	--	--	--	10.3	3.6283	--	--	--	--	--	--	--	--	--	--	--	--	--	--	--	--	--	--	--
				3.3	3.6094	--	--	--	--	--	--	--	--	--	--	--	--	--	--	--	--	--	--	--	10.3	3.6289	--	--	--	--	--	--	--	--	--	--	--	--	--	--	--	--	--	--	--
				3.4	3.6094	--	--	--	--	--	--	--	--	--	--	--	--	--	--	--	--	--	--	--	10.4	3.6286	--	--	--	--	--	--	--	--	--	--	--	--	--	--	--	--	--	--	--
				3.4	3.6097	--	--	--	--	--	--	--	--	--	--	--	--	--	--	--	--	--	--	--	10.5	3.6283	--	--	--	--	--	--	--	--	--	--	--	--	--	--	--	--	--	--	--
				3.4	3.6097	--	--	--	--	--	--	--	--	--	--	--	--	--	--	--	--	--	--	--	10.5	3.6283	--	--	--	--	--	--	--	--	--	--	--	--	--	--	--	--	--	--	--
				3.4	3.6097	--	--	--	--	--	--	--	--	--	--	--	--	--	--	--	--	--	--	--	10.6	3.6286	--	--	--	--	--	--	--	--	--	--	--	--	--	--	--	--	--	--	--
				3.4	3.6097	--	--	--	--	--	--	--	--	--	--	--	--	--	--	--	--	--	--	--	10.7	3.6286	--	--	--	--	--	--	--	--	--	--	--	--	--	--	--	--	--	--	--
				3.5	3.6097	--	--	--	--	--	--	--	--	--	--	--	--	--	--	--	--	--	--	--	10.7	3.6283	--	--	--	--	--	--	--	--	--	--	--	--	--	--	--	--	--	--	--
				3.5	3.6097	--	--	--	--	--	--	--	--	--	--	--	--	--	--	--	--	--	--	--	10.8	3.6286	--	--	--	--	--	--	--	--	--	--	--	--	--	--	--	--	--	--	--
				3.5	3.6097	--	--	--	--	--	--	--	--	--	--	--	--	--	--	--	--	--	--	--	10.8	3.6283	--	--	--	--	--	--	--	--	--	--	--	--	--	--	--	--	--	--	--
				3.5	3.6097	--	--	--	--	--	--	--	--	--	--	--	--	--	--	--	--	--	--	--	10.9	3.6283	--	--	--	--	--	--	--	--	--	--	--	--	--	--	--	--	--	--	--
				3.5	3.6097	--	--	--	--	--	--	--	--	--	--	--	--	--	--	--	--	--	--	--	11	3.6283	--	--	--	--	--	--	--	--	--	--	--	--	--	--	--	--	--	--	--
				3.6	3.6097	--	--	--	--	--	--	--	--	--	--	--	--	--	--	--	--	--	--	--	11	3.6283	--	--	--	--	--	--	--	--	--	--	--	--	--	--	--	--	--	--	--
				3.6	3.6097	--	--	--	--	--	--	--	--	--	--	--	--	--	--	--	--	--	--	--	11.1	3.6283	--	--	--	--	--	--	--	--	--	--	--	--	--	--	--	--	--	--	--
				3.6	3.6097	--	--	--	--	--	--	--	--	--	--	--	--	--	--	--	--	--	--	--	11.2	3.6283	--	--	--	--	--	--	--	--	--	--	--	--	--	--	--	--	--	--	--
				3.6	3.6097	--	--	--	--	--	--	--	--	--	--	--	--	--	--	--	--	--	--	--	11.2	3.6283	--	--	--	--	--	--	--	--	--	--	--	--	--	--	--	--	--	--	--
				3.6	3.61	--	--	--	--	--	--	--	--	--	--	--	--	--	--	--	--	--	--	--	11.3	3.6283	--	--	--	--	--	--	--	--	--	--	--	--	--	--	--	--	--	--	--
				3.7	3.61	--	--	--	--	--	--	--	--	--	--	--	--	--	--	--	--	--	--	--	11.3	3.6283	--	--	--	--	--	--	--	--	--	--	--	--	--	--	--	--	--	--	--
				3.7	3.61	--	--	--	--	--	--	--	--	--	--	--	--	--	--	--	--	--	--	--	11.4	3.6283	--	--	--	--	--	--	--	--	--	--	--	--	--	--	--	--	--	--	--
				3.7	3.61	--	--	--	--	--	--	--	--	--	--	--	--	--	--	--	--	--	--	--	11.5	3.6283	--	--	--	--	--	--	--	--	--	--	--	--	--	--	--	--	--	--	--
				3.7	3.6103	--	--	--	--	--	--	--	--	--	--	--	--	--	--	--	--	--	--	--	11.5	3.6286	--	--	--	--	--	--	--	--	--	--	--	--	--	--	--	--	--	--	--
				3.7	3.6103	--	--	--	--	--	--	--	--	--	--	--	--	--	--	--	--	--	--	--	11.6	3.6286	--	--	--	--	--	--	--	--	--	--	--	--	--	--	--	--	--	--	--
				3.8	3.61	--	--	--	--	--	--	--	--	--	--	--	--	--	--	--	--	--	--	--	11.7	3.6283	--	--	--	--	--	--	--	--	--	--	--	--	--	--	--	--	--	--	--
				3.8	3.6103	--	--	--	--	--	--	--	--	--	--	--	--	--	--	--	--	--	--	--	11.7	3.6283	--	--	--	--	--	--	--	--	--	--	--	--	--	--	--	--	--	--	--
				3.8	3.6112	--	--	--	--	--	--	--	--	--	--	--	--	--	--	--	--	--	--	--	11.8	3.6283	--	--	--	--	--	--	--	--	--	--	--	--	--	--	--	--	--	--	--
				3.8	3.6115	--	--	--	--	--	--	--	--	--	--	--	--	--	--	--	--	--	--	--	11.8	3.6286	--	--	--	--	--	--	--	--	--	--	--	--	--	--	--	--	--	--	--
				3.8	3.6112	--	--	--	--	--	--	--	--	--	--	--	--	--	--	--	--	--	--	--	11.9	3.6286	--	--	--	--	--	--	--	--	--	--	--	--	--	--	--	--	--	--	--
				3.9	3.6106	--	--	--	--	--	--	--	--	--	--	--	--	--	--	--	--	--	--	--	12	3.6286	--	--	--	--	--	--	--	--	--	--	--	--	--	--	--	--	--	--	--
				3.9	3.6112	--	--	--	--	--	--	--	--	--	--	--	--	--	--	--	--	--	--	--	12	3.6286	--	--	--	--	--	--	--	--	--	--	--	--	--	--	--	--	--	--	--
				3.9	3.6112	--	--	--	--	--	--	--	--	--	--	--	--	--	--	--	--	--	--	--	12.1	3.6289	--	--	--	--	--	--	--	--	--	--	--	--	--	--	--	--	--	--	--
				3.9	3.6115	--	--	--	--	--	--	--	--	--	--	--	--	--	--	--	--	--	--	--	12.1	3.6289	--	--	--	--	--	--	--	--	--	--	--	--	--	--	--	--	--	--	--
				3.9	3.6115	--	--	--	--	--	--	--	--	--	--	--	--	--	--	--	--	--	--	--	12.2	3.6289	--	--	--	--	--	--	--	--	--	--	--	--	--	--	--	--	--	--	--
				4	3.6115	--	--	--	--	--	--	--	--	--	--	--	--	--	--	--	--	--	--	--	12.3	3.6295	--	--	--	--	--	--	--	--	--	--	--	--	--	--	--	--	--	--	--
				4	3.6115	--	--	--	--	--	--	--	--	--	--	--	--	--	--	--	--	--	--	--	12.3	3.6301	--	--	--	--	--	--	--	--	--	--	--	--	--	--	--	--	--	--	--
				4	3.6115	--	--	--	--	--	--	--	--	--	--	--	--	--	--	--	--	--	--	--	12.4	3.6298	--	--	--	--	--	--	--	--	--	--	--	--	--	--	--	--	--	--	--
				4	3.6115	--	--	--	--	--	--	--	--	--	--	--	--	--	--	--	--	--	--	--	12.5	3.6295	--	--	--	--	--	--	--	--	--	--	--	--	--	--	--	--	--	--	--
				4	3.6115	--	--	--	--	--	--	--	--	--	--	--	--	--	--	--	--	--	--	--	12.5	3.6292	--	--	--	--	--	--	--	--	--	--	--	--	--	--	--	--	--	--	--
				4.1	3.6115	--	--	--	--	--	--	--	--	--	--	--	--	--	--	--	--	--	--	--	12.6	3.6301	--	--	--	--	--	--	--	--	--	--	--	--	--	--	--	--	--	--	--
				4.1	3.6115	--	--	--	--	--	--	--	--	--	--	--	--	--	--	--	--	--	--	--	12.6	3.6304	--	--	--	--	--	--	--	--	--	--	--	--	--	--	--	--	--	--	--
				4.1	3.6115	--	--	--	--	--	--	--	--	--	--	--	--	--	--	--	--	--	--	--	12.7	3.6304	--	--	--	--	--	--	--	--	--	--	--	--	--	--	--	--	--	--	--
				4.1	3.6115	--	--	--	--	--	--	--	--	--	--	--	--	--	--	--	--	--	--	--	12.8	3.6301	--	--	--	--	--	--	--	--	--	--	--	--	--	--	--	--	--	--	--
				4.1	3.6118	--	--	--	--	--	--	--	--	--	--	--	--	--	--	--	--	--	--	--	12.8	3.6308	--	--	--	--	--	--	--	--	--	--	--	--	--	--	--	--	--	--	--
				4.2	3.6115	--	--	--	--	--	--	--	--	--	--	--	--	--	--	--	--	--	--	--	12.9	3.6308	--	--	--	--	--	--	--	--	--	--	--	--	--	--	--	--	--	--	--
				4.2	3.6122	--	--	--	--	--	--	--	--	--	--	--	--	--	--	--	--	--	--	--	13	3.6308	--	--	--	--	--	--	--	--	--	--	--	--	--	--	--	--	--	--	--
				4.2	3.6118	--	--	--	--	--	--	--	--	--	--	--	--	--	--	--	--	--	--	--	13	3.6314	--	--	--	--	--	--	--	--	--	--	--	--	--	--	--	--	--	--	--
				4.2	3.6118	--	--	--	--	--	--	--	--	--	--	--	--	--	--	--	--	--	--	--	13.1	3.6311	--	--	--	--	--	--	--	--	--	--	--	--	--	--	--	--	--	--	--
				4.2	3.6125	--	--	--	--	--	--	--	--	--	--	--	--	--	--	--	--	--	--	--	13.1	3.6308	--	--	--	--	--	--	--	--	--	--	--	--	--	--	--	--	--	--	--
				4.3	3.6125	--	--	--	--	--	--	--	--	--	--	--	--	--	--	--	--	--	--	--	13.2	3.632	--	--	--	--	--	--	--	--	--	--	--	--	--	--	--	--	--	--	--
				4.3	3.6125	--	--	--	--	--	--	--	--	--	--	--	--	--	--	--	--	--	--	--	13.3	3.632	--	--	--	--	--	--	--	--	--	--	--	--	--	--	--	--	--	--	--
				4.3	3.6125	--	--	--	--	--	--	--	--	--	--	--	--	--	--	--	--	--	--	--	13.3	3.632	--	--	--	--	--	--	--	--	--	--	--	--	--	--	--	--	--	--	--
				4.3	3.6125	--	--	--	--	--	--	--	--	--	--	--	--	--	--	--	--	--	--	--	13.4	3.6314	--	--	--	--	--	--	--	--	--	--	--	--	--	--	--	--	--	--	--
				4.3	3.6125	--	--	--	--	--	--	--	--	--	--	--	--	--	--	--	--	--	--	--	13.5	3.6311	--	--	--	--	--	--	--	--	--	--	--	--	--	--	--	--	--	--	--
				4.4	3.6125	--	--	--	--	--	--	--	--	--	--	--	--	--	--	--	--	--	--	--	13.5	3.6314	--	--	--	--	--	--	--	--	--	--	--	--	--	--	--	--	--	--	--
				4.4	3.6125	--	--	--	--	--	--	--	--	--	--	--	--	--	--	--	--	--	--	--	13.6	3.6317	--	--	--	--	--	--	--	--	--	--	--	--	--	--	--	--	--	--	--
				4.4	3.6131	--	--	--	--	--	--	--	--	--	--	--	--	--	--	--	--	--	--	--	13.6	3.632	--	--	--	--	--	--	--	--	--	--	--	--	--	--	--	--	--	--	--
				4.4	3.6131	--	--	--	--	--	--	--	--	--	--	--	--	--	--	--	--	--	--	--	13.7	3.632	--	--	--	--	--	--	--	--	--	--	--	--	--	--	--	--	--	--	--
				4.4	3.6131	--	--	--	--	--	--	--	--	--	--	--	--	--	--	--	--	--	--	--	13.8	3.632	--	--	--	--	--	--	--	--	--	--	--	--	--	--	--	--	--	--	--
				4.5	3.6128	--	--	--	--	--	--	--	--	--	--	--	--	--	--	--	--	--	--	--	13.8	3.6323	--	--	--	--	--	--	--	--	--	--	--	--	--	--	--	--	--	--	--
				4.5	3.6128	--	--	--	--	--	--	--	--	--	--	--	--	--	--	--	--	--	--	--	13.9	3.6323	--	--	--	--	--	--	--	--	--	--	--	--	--	--	--	--	--	--	--
				4.5	3.6134	--	--	--	--	--	--	--	--	--	--	--	--	--	--	--	--	--	--	--	14	3.6329	--	--	--	--	--	--	--	--	--	--	--	--	--	--	--	--	--	--	--
				4.5	3.6134	--	--	--	--	--	--	--	--	--	--	--	--	--	--	--	--	--	--	--	14	3.6329	--	--	--	--	--	--	--	--	--	--	--	--	--	--	--	--	--	--	--
				4.5	3.6131	--	--	--	--	--	--	--	--	--	--	--	--	--	--	--	--	--	--	--	14.1	3.6329	--	--	--	--	--	--	--	--	--	--	--	--	--	--	--	--	--	--	--
				4.6	3.6134	--	--	--	--	--	--	--	--	--	--	--	--	--	--	--	--	--	--	--	14.1	3.6329	--	--	--	--	--	--	--	--	--	--	--	--	--	--	--	--	--	--	--
				4.6	3.6131	--	--	--	--	--	--	--	--	--	--	--	--	--	--	--	--	--	--	--	14.2	3.6329	--	--	--	--	--	--	--	--	--	--	--	--	--	--	--	--	--	--	--
				4.6	3.6134	--	--	--	--	--	--	--	--	--	--	--	--	--	--	--	--	--	--	--	14.3	3.6329	--	--	--	--	--	--	--	--	--	--	--	--	--	--	--	--	--	--	--
				4.6	3.6134	--	--	--	--	--	--	--	--	--	--	--	--	--	--	--	--	--	--	--	14.3	3.6329	--	--	--	--	--	--	--	--	--	--	--	--	--	--	--	--	--	--	--
				4.6	3.6134	--	--	--	--	--	--	--	--	--	--	--	--	--	--	--	--	--	--	--	14.4	3.6339	--	--	--	--	--	--	--	--	--	--	--	--	--	--	--	--	--	--	--
				4.7	3.6134	--	--	--	--	--	--	--	--	--	--	--	--	--	--	--	--	--	--	--	14.5	3.6339	--	--	--	--	--	--	--	--	--	--	--	--	--	--	--	--	--	--	--
				4.7	3.6134	--	--	--	--	--	--	--	--	--	--	--	--	--	--	--	--	--	--	--	14.5	3.6339	--	--	--	--	--	--	--	--	--	--	--	--	--	--	--	--	--	--	--
				4.7	3.6134	--	--	--	--	--	--	--	--	--	--	--	--	--	--	--	--	--	--	--	14.6	3.6332	--	--	--	--	--	--	--	--	--	--	--	--	--	--	--	--	--	--	--
				4.7	3.6134	--	--	--	--	--	--	--	--	--	--	--	--	--	--	--	--	--	--	--	14.6	3.6339	--	--	--	--	--	--	--	--	--	--	--	--	--	--	--	--	--	--	--
				4.7	3.6134	--	--	--	--	--	--	--	--	--	--	--	--	--	--	--	--	--	--	--	14.7	3.6339	--	--	--	--	--	--	--	--	--	--	--	--	--	--	--	--	--	--	--
				4.8	3.6134	--	--	--	--	--	--	--	--	--	--	--	--	--	--	--	--	--	--	--	14.8	3.6339	--	--	--	--	--	--	--	--	--	--	--	--	--	--	--	--	--	--	--
				4.8	3.6134	--	--	--	--	--	--	--	--	--	--	--	--	--	--	--	--	--	--	--	14.8	3.6335	--	--	--	--	--	--	--	--	--	--	--	--	--	--	--	--	--	--	--
				4.8	3.6134	--	--	--	--	--	--	--	--	--	--	--	--	--	--	--	--	--	--	--	14.9	3.6339	--	--	--	--	--	--	--	--	--	--	--	--	--	--	--	--	--	--	--
				4.8	3.6134	--	--	--	--	--	--	--	--	--	--	--	--	--	--	--	--	--	--	--	14.9	3.6339	--	--	--	--	--	--	--	--	--	--	--	--	--	--	--	--	--	--	--
				4.8	3.6134	--	--	--	--	--	--	--	--	--	--	--	--	--	--	--	--	--	--	--	15	3.6339	--	--	--	--	--	--	--	--	--	--	--	--	--	--	--	--	--	--	--
				4.9	3.6137	--	--	--	--	--	--	--	--	--	--	--	--	--	--	--	--	--	--	--	15.1	3.6339	--	--	--	--	--	--	--	--	--	--	--	--	--	--	--	--	--	--	--
				4.9	3.6137	--	--	--	--	--	--	--	--	--	--	--	--	--	--	--	--	--	--	--	15.1	3.6339	--	--	--	--	--	--	--	--	--	--	--	--	--	--	--	--	--	--	--
				4.9	3.6134	--	--	--	--	--	--	--	--	--	--	--	--	--	--	--	--	--	--	--	15.2	3.6339	--	--	--	--	--	--	--	--	--	--	--	--	--	--	--	--	--	--	--
				4.9	3.6137	--	--	--	--	--	--	--	--	--	--	--	--	--	--	--	--	--	--	--	15.3	3.6339	--	--	--	--	--	--	--	--	--	--	--	--	--	--	--	--	--	--	--
				4.9	3.614	--	--	--	--	--	--	--	--	--	--	--	--	--	--	--	--	--	--	--	15.3	3.6339	--	--	--	--	--	--	--	--	--	--	--	--	--	--	--	--	--	--	--
				5	3.6137	--	--	--	--	--	--	--	--	--	--	--	--	--	--	--	--	--	--	--	15.4	3.6339	--	--	--	--	--	--	--	--	--	--	--	--	--	--	--	--	--	--	--
				5	3.6137	--	--	--	--	--	--	--	--	--	--	--	--	--	--	--	--	--	--	--	15.4	3.6339	--	--	--	--	--	--	--	--	--	--	--	--	--	--	--	--	--	--	--
				5	3.6134	--	--	--	--	--	--	--	--	--	--	--	--	--	--	--	--	--	--	--	15.5	3.6339	--	--	--	--	--	--	--	--	--	--	--	--	--	--	--	--	--	--	--
				5	3.6134	--	--	--	--	--	--	--	--	--	--	--	--	--	--	--	--	--	--	--	15.6	3.6342	--	--	--	--	--	--	--	--	--	--	--	--	--	--	--	--	--	--	--
				5	3.6137	--	--	--	--	--	--	--	--	--	--	--	--	--	--	--	--	--	--	--	15.6	3.6339	--	--	--	--	--	--	--	--	--	--	--	--	--	--	--	--	--	--	--
				5.1	3.614	--	--	--	--	--	--	--	--	--	--	--	--	--	--	--	--	--	--	--	15.7	3.6339	--	--	--	--	--	--	--	--	--	--	--	--	--	--	--	--	--	--	--
				5.1	3.614	--	--	--	--	--	--	--	--	--	--	--	--	--	--	--	--	--	--	--	15.8	3.6339	--	--	--	--	--	--	--	--	--	--	--	--	--	--	--	--	--	--	--
				5.1	3.614	--	--	--	--	--	--	--	--	--	--	--	--	--	--	--	--	--	--	--	15.8	3.6345	--	--	--	--	--	--	--	--	--	--	--	--	--	--	--	--	--	--	--
				5.1	3.614	--	--	--	--	--	--	--	--	--	--	--	--	--	--	--	--	--	--	--	15.9	3.6342	--	--	--	--	--	--	--	--	--	--	--	--	--	--	--	--	--	--	--
				5.1	3.6143	--	--	--	--	--	--	--	--	--	--	--	--	--	--	--	--	--	--	--	15.9	3.6348	--	--	--	--	--	--	--	--	--	--	--	--	--	--	--	--	--	--	--
				5.2	3.6143	--	--	--	--	--	--	--	--	--	--	--	--	--	--	--	--	--	--	--	16	3.6348	--	--	--	--	--	--	--	--	--	--	--	--	--	--	--	--	--	--	--
				5.2	3.614	--	--	--	--	--	--	--	--	--	--	--	--	--	--	--	--	--	--	--	16.1	3.6348	--	--	--	--	--	--	--	--	--	--	--	--	--	--	--	--	--	--	--
				5.2	3.6143	--	--	--	--	--	--	--	--	--	--	--	--	--	--	--	--	--	--	--	16.1	3.6348	--	--	--	--	--	--	--	--	--	--	--	--	--	--	--	--	--	--	--
				5.2	3.6143	--	--	--	--	--	--	--	--	--	--	--	--	--	--	--	--	--	--	--	16.2	3.6345	--	--	--	--	--	--	--	--	--	--	--	--	--	--	--	--	--	--	--
				5.2	3.6143	--	--	--	--	--	--	--	--	--	--	--	--	--	--	--	--	--	--	--	16.3	3.6348	--	--	--	--	--	--	--	--	--	--	--	--	--	--	--	--	--	--	--
				5.3	3.6143	--	--	--	--	--	--	--	--	--	--	--	--	--	--	--	--	--	--	--	16.3	3.6351	--	--	--	--	--	--	--	--	--	--	--	--	--	--	--	--	--	--	--
				5.3	3.6146	--	--	--	--	--	--	--	--	--	--	--	--	--	--	--	--	--	--	--	16.4	3.6348	--	--	--	--	--	--	--	--	--	--	--	--	--	--	--	--	--	--	--
				5.3	3.6149	--	--	--	--	--	--	--	--	--	--	--	--	--	--	--	--	--	--	--	16.4	3.6354	--	--	--	--	--	--	--	--	--	--	--	--	--	--	--	--	--	--	--
				5.3	3.6149	--	--	--	--	--	--	--	--	--	--	--	--	--	--	--	--	--	--	--	16.5	3.6351	--	--	--	--	--	--	--	--	--	--	--	--	--	--	--	--	--	--	--
				5.3	3.6146	--	--	--	--	--	--	--	--	--	--	--	--	--	--	--	--	--	--	--	16.6	3.6357	--	--	--	--	--	--	--	--	--	--	--	--	--	--	--	--	--	--	--
				5.4	3.6146	--	--	--	--	--	--	--	--	--	--	--	--	--	--	--	--	--	--	--	16.6	3.6354	--	--	--	--	--	--	--	--	--	--	--	--	--	--	--	--	--	--	--
				5.4	3.6159	--	--	--	--	--	--	--	--	--	--	--	--	--	--	--	--	--	--	--	16.7	3.6354	--	--	--	--	--	--	--	--	--	--	--	--	--	--	--	--	--	--	--
				5.4	3.6156	--	--	--	--	--	--	--	--	--	--	--	--	--	--	--	--	--	--	--	16.8	3.6354	--	--	--	--	--	--	--	--	--	--	--	--	--	--	--	--	--	--	--
				5.4	3.6156	--	--	--	--	--	--	--	--	--	--	--	--	--	--	--	--	--	--	--	16.8	3.6357	--	--	--	--	--	--	--	--	--	--	--	--	--	--	--	--	--	--	--
				5.4	3.6156	--	--	--	--	--	--	--	--	--	--	--	--	--	--	--	--	--	--	--	16.9	3.6363	--	--	--	--	--	--	--	--	--	--	--	--	--	--	--	--	--	--	--
				5.5	3.6159	--	--	--	--	--	--	--	--	--	--	--	--	--	--	--	--	--	--	--	16.9	3.6363	--	--	--	--	--	--	--	--	--	--	--	--	--	--	--	--	--	--	--
				5.5	3.6159	--	--	--	--	--	--	--	--	--	--	--	--	--	--	--	--	--	--	--	17	3.636	--	--	--	--	--	--	--	--	--	--	--	--	--	--	--	--	--	--	--
				5.5	3.6159	--	--	--	--	--	--	--	--	--	--	--	--	--	--	--	--	--	--	--	17.1	3.6366	--	--	--	--	--	--	--	--	--	--	--	--	--	--	--	--	--	--	--
				5.5	3.6162	--	--	--	--	--	--	--	--	--	--	--	--	--	--	--	--	--	--	--	17.1	3.637	--	--	--	--	--	--	--	--	--	--	--	--	--	--	--	--	--	--	--
				5.5	3.6162	--	--	--	--	--	--	--	--	--	--	--	--	--	--	--	--	--	--	--	17.2	3.6373	--	--	--	--	--	--	--	--	--	--	--	--	--	--	--	--	--	--	--
				5.6	3.6159	--	--	--	--	--	--	--	--	--	--	--	--	--	--	--	--	--	--	--	17.3	3.6376	--	--	--	--	--	--	--	--	--	--	--	--	--	--	--	--	--	--	--
				5.6	3.6162	--	--	--	--	--	--	--	--	--	--	--	--	--	--	--	--	--	--	--	17.3	3.6373	--	--	--	--	--	--	--	--	--	--	--	--	--	--	--	--	--	--	--
				5.6	3.6162	--	--	--	--	--	--	--	--	--	--	--	--	--	--	--	--	--	--	--	17.4	3.6373	--	--	--	--	--	--	--	--	--	--	--	--	--	--	--	--	--	--	--
				5.6	3.6162	--	--	--	--	--	--	--	--	--	--	--	--	--	--	--	--	--	--	--	17.4	3.6376	--	--	--	--	--	--	--	--	--	--	--	--	--	--	--	--	--	--	--
				5.6	3.6162	--	--	--	--	--	--	--	--	--	--	--	--	--	--	--	--	--	--	--	17.5	3.6376	--	--	--	--	--	--	--	--	--	--	--	--	--	--	--	--	--	--	--
				5.7	3.6162	--	--	--	--	--	--	--	--	--	--	--	--	--	--	--	--	--	--	--	17.6	3.6376	--	--	--	--	--	--	--	--	--	--	--	--	--	--	--	--	--	--	--
				5.7	3.6162	--	--	--	--	--	--	--	--	--	--	--	--	--	--	--	--	--	--	--	17.6	3.6373	--	--	--	--	--	--	--	--	--	--	--	--	--	--	--	--	--	--	--
				5.7	3.6165	--	--	--	--	--	--	--	--	--	--	--	--	--	--	--	--	--	--	--	17.7	3.6376	--	--	--	--	--	--	--	--	--	--	--	--	--	--	--	--	--	--	--
				5.7	3.6165	--	--	--	--	--	--	--	--	--	--	--	--	--	--	--	--	--	--	--	17.8	3.6376	--	--	--	--	--	--	--	--	--	--	--	--	--	--	--	--	--	--	--
				5.7	3.6162	--	--	--	--	--	--	--	--	--	--	--	--	--	--	--	--	--	--	--	17.8	3.6376	--	--	--	--	--	--	--	--	--	--	--	--	--	--	--	--	--	--	--
				5.8	3.6168	--	--	--	--	--	--	--	--	--	--	--	--	--	--	--	--	--	--	--	17.9	3.6376	--	--	--	--	--	--	--	--	--	--	--	--	--	--	--	--	--	--	--
				5.8	3.6171	--	--	--	--	--	--	--	--	--	--	--	--	--	--	--	--	--	--	--	17.9	3.6376	--	--	--	--	--	--	--	--	--	--	--	--	--	--	--	--	--	--	--
				5.8	3.6171	--	--	--	--	--	--	--	--	--	--	--	--	--	--	--	--	--	--	--	18	3.6376	--	--	--	--	--	--	--	--	--	--	--	--	--	--	--	--	--	--	--
				5.8	3.6171	--	--	--	--	--	--	--	--	--	--	--	--	--	--	--	--	--	--	--	18.1	3.6376	--	--	--	--	--	--	--	--	--	--	--	--	--	--	--	--	--	--	--
				5.8	3.6171	--	--	--	--	--	--	--	--	--	--	--	--	--	--	--	--	--	--	--	18.1	3.6376	--	--	--	--	--	--	--	--	--	--	--	--	--	--	--	--	--	--	--
				5.9	3.6171	--	--	--	--	--	--	--	--	--	--	--	--	--	--	--	--	--	--	--	18.2	3.6382	--	--	--	--	--	--	--	--	--	--	--	--	--	--	--	--	--	--	--
				5.9	3.6171	--	--	--	--	--	--	--	--	--	--	--	--	--	--	--	--	--	--	--	18.2	3.6376	--	--	--	--	--	--	--	--	--	--	--	--	--	--	--	--	--	--	--
				5.9	3.6171	--	--	--	--	--	--	--	--	--	--	--	--	--	--	--	--	--	--	--	18.3	3.6385	--	--	--	--	--	--	--	--	--	--	--	--	--	--	--	--	--	--	--
				5.9	3.6171	--	--	--	--	--	--	--	--	--	--	--	--	--	--	--	--	--	--	--	18.4	3.6385	--	--	--	--	--	--	--	--	--	--	--	--	--	--	--	--	--	--	--
				5.9	3.6171	--	--	--	--	--	--	--	--	--	--	--	--	--	--	--	--	--	--	--	18.4	3.6385	--	--	--	--	--	--	--	--	--	--	--	--	--	--	--	--	--	--	--
				6	3.6171	--	--	--	--	--	--	--	--	--	--	--	--	--	--	--	--	--	--	--	18.5	3.6382	--	--	--	--	--	--	--	--	--	--	--	--	--	--	--	--	--	--	--
				6	3.6171	--	--	--	--	--	--	--	--	--	--	--	--	--	--	--	--	--	--	--	18.6	3.6385	--	--	--	--	--	--	--	--	--	--	--	--	--	--	--	--	--	--	--
				6	3.6177	--	--	--	--	--	--	--	--	--	--	--	--	--	--	--	--	--	--	--	18.6	3.6385	--	--	--	--	--	--	--	--	--	--	--	--	--	--	--	--	--	--	--
				6	3.6177	--	--	--	--	--	--	--	--	--	--	--	--	--	--	--	--	--	--	--	18.7	3.6385	--	--	--	--	--	--	--	--	--	--	--	--	--	--	--	--	--	--	--
				6	3.618	--	--	--	--	--	--	--	--	--	--	--	--	--	--	--	--	--	--	--	18.8	3.6388	--	--	--	--	--	--	--	--	--	--	--	--	--	--	--	--	--	--	--
				6.1	3.618	--	--	--	--	--	--	--	--	--	--	--	--	--	--	--	--	--	--	--	18.8	3.6385	--	--	--	--	--	--	--	--	--	--	--	--	--	--	--	--	--	--	--
				6.1	3.6177	--	--	--	--	--	--	--	--	--	--	--	--	--	--	--	--	--	--	--	18.9	3.6391	--	--	--	--	--	--	--	--	--	--	--	--	--	--	--	--	--	--	--
				6.1	3.6174	--	--	--	--	--	--	--	--	--	--	--	--	--	--	--	--	--	--	--	18.9	3.6388	--	--	--	--	--	--	--	--	--	--	--	--	--	--	--	--	--	--	--
				6.1	3.6174	--	--	--	--	--	--	--	--	--	--	--	--	--	--	--	--	--	--	--	19	3.6394	--	--	--	--	--	--	--	--	--	--	--	--	--	--	--	--	--	--	--
				6.1	3.6177	--	--	--	--	--	--	--	--	--	--	--	--	--	--	--	--	--	--	--	19.1	3.6388	--	--	--	--	--	--	--	--	--	--	--	--	--	--	--	--	--	--	--
				6.2	3.618	--	--	--	--	--	--	--	--	--	--	--	--	--	--	--	--	--	--	--	19.1	3.6394	--	--	--	--	--	--	--	--	--	--	--	--	--	--	--	--	--	--	--
				6.2	3.618	--	--	--	--	--	--	--	--	--	--	--	--	--	--	--	--	--	--	--	19.2	3.6388	--	--	--	--	--	--	--	--	--	--	--	--	--	--	--	--	--	--	--
				6.2	3.618	--	--	--	--	--	--	--	--	--	--	--	--	--	--	--	--	--	--	--	19.3	3.6391	--	--	--	--	--	--	--	--	--	--	--	--	--	--	--	--	--	--	--
				6.2	3.618	--	--	--	--	--	--	--	--	--	--	--	--	--	--	--	--	--	--	--	19.3	3.6394	--	--	--	--	--	--	--	--	--	--	--	--	--	--	--	--	--	--	--
				6.2	3.6177	--	--	--	--	--	--	--	--	--	--	--	--	--	--	--	--	--	--	--	19.4	3.6394	--	--	--	--	--	--	--	--	--	--	--	--	--	--	--	--	--	--	--
				6.3	3.618	--	--	--	--	--	--	--	--	--	--	--	--	--	--	--	--	--	--	--	19.4	3.6394	--	--	--	--	--	--	--	--	--	--	--	--	--	--	--	--	--	--	--
				6.3	3.618	--	--	--	--	--	--	--	--	--	--	--	--	--	--	--	--	--	--	--	19.5	3.6394	--	--	--	--	--	--	--	--	--	--	--	--	--	--	--	--	--	--	--
				6.3	3.618	--	--	--	--	--	--	--	--	--	--	--	--	--	--	--	--	--	--	--	19.6	3.6394	--	--	--	--	--	--	--	--	--	--	--	--	--	--	--	--	--	--	--
				6.3	3.618	--	--	--	--	--	--	--	--	--	--	--	--	--	--	--	--	--	--	--	19.6	3.6394	--	--	--	--	--	--	--	--	--	--	--	--	--	--	--	--	--	--	--
				6.3	3.618	--	--	--	--	--	--	--	--	--	--	--	--	--	--	--	--	--	--	--	19.7	3.6394	--	--	--	--	--	--	--	--	--	--	--	--	--	--	--	--	--	--	--
				6.4	3.618	--	--	--	--	--	--	--	--	--	--	--	--	--	--	--	--	--	--	--	19.8	3.6394	--	--	--	--	--	--	--	--	--	--	--	--	--	--	--	--	--	--	--
				6.4	3.618	--	--	--	--	--	--	--	--	--	--	--	--	--	--	--	--	--	--	--	19.8	3.6394	--	--	--	--	--	--	--	--	--	--	--	--	--	--	--	--	--	--	--
				6.4	3.618	--	--	--	--	--	--	--	--	--	--	--	--	--	--	--	--	--	--	--	19.9	3.6394	--	--	--	--	--	--	--	--	--	--	--	--	--	--	--	--	--	--	--
				6.4	3.618	--	--	--	--	--	--	--	--	--	--	--	--	--	--	--	--	--	--	--	19.9	3.6394	--	--	--	--	--	--	--	--	--	--	--	--	--	--	--	--	--	--	--
				6.4	3.618	--	--	--	--	--	--	--	--	--	--	--	--	--	--	--	--	--	--	--	20	3.6394	--	--	--	--	--	--	--	--	--	--	--	--	--	--	--	--	--	--	--
				6.5	3.618	--	--	--	--	--	--	--	--	--	--	--	--	--	--	--	--	--	--	--	20.1	3.6394	--	--	--	--	--	--	--	--	--	--	--	--	--	--	--	--	--	--	--
				6.5	3.618	--	--	--	--	--	--	--	--	--	--	--	--	--	--	--	--	--	--	--	20.1	3.6397	--	--	--	--	--	--	--	--	--	--	--	--	--	--	--	--	--	--	--
				6.5	3.618	--	--	--	--	--	--	--	--	--	--	--	--	--	--	--	--	--	--	--	20.2	3.6397	--	--	--	--	--	--	--	--	--	--	--	--	--	--	--	--	--	--	--
				6.5	3.618	--	--	--	--	--	--	--	--	--	--	--	--	--	--	--	--	--	--	--	20.3	3.6394	--	--	--	--	--	--	--	--	--	--	--	--	--	--	--	--	--	--	--
				6.5	3.618	--	--	--	--	--	--	--	--	--	--	--	--	--	--	--	--	--	--	--	20.3	3.6401	--	--	--	--	--	--	--	--	--	--	--	--	--	--	--	--	--	--	--
				6.6	3.618	--	--	--	--	--	--	--	--	--	--	--	--	--	--	--	--	--	--	--	20.4	3.6397	--	--	--	--	--	--	--	--	--	--	--	--	--	--	--	--	--	--	--
				6.6	3.618	--	--	--	--	--	--	--	--	--	--	--	--	--	--	--	--	--	--	--	20.4	3.6397	--	--	--	--	--	--	--	--	--	--	--	--	--	--	--	--	--	--	--
				6.6	3.618	--	--	--	--	--	--	--	--	--	--	--	--	--	--	--	--	--	--	--	20.5	3.6401	--	--	--	--	--	--	--	--	--	--	--	--	--	--	--	--	--	--	--
				6.6	3.6184	--	--	--	--	--	--	--	--	--	--	--	--	--	--	--	--	--	--	--	20.6	3.6401	--	--	--	--	--	--	--	--	--	--	--	--	--	--	--	--	--	--	--
				6.6	3.618	--	--	--	--	--	--	--	--	--	--	--	--	--	--	--	--	--	--	--	20.6	3.6404	--	--	--	--	--	--	--	--	--	--	--	--	--	--	--	--	--	--	--
				6.7	3.6187	--	--	--	--	--	--	--	--	--	--	--	--	--	--	--	--	--	--	--	20.7	3.6397	--	--	--	--	--	--	--	--	--	--	--	--	--	--	--	--	--	--	--
				6.7	3.619	--	--	--	--	--	--	--	--	--	--	--	--	--	--	--	--	--	--	--	20.7	3.6397	--	--	--	--	--	--	--	--	--	--	--	--	--	--	--	--	--	--	--
				6.7	3.6187	--	--	--	--	--	--	--	--	--	--	--	--	--	--	--	--	--	--	--	20.8	3.6404	--	--	--	--	--	--	--	--	--	--	--	--	--	--	--	--	--	--	--
				6.7	3.6187	--	--	--	--	--	--	--	--	--	--	--	--	--	--	--	--	--	--	--	20.9	3.6404	--	--	--	--	--	--	--	--	--	--	--	--	--	--	--	--	--	--	--
				6.7	3.6187	--	--	--	--	--	--	--	--	--	--	--	--	--	--	--	--	--	--	--	20.9	3.6404	--	--	--	--	--	--	--	--	--	--	--	--	--	--	--	--	--	--	--
				6.8	3.6187	--	--	--	--	--	--	--	--	--	--	--	--	--	--	--	--	--	--	--	21	3.6404	--	--	--	--	--	--	--	--	--	--	--	--	--	--	--	--	--	--	--
				6.8	3.6187	--	--	--	--	--	--	--	--	--	--	--	--	--	--	--	--	--	--	--	21.1	3.6407	--	--	--	--	--	--	--	--	--	--	--	--	--	--	--	--	--	--	--
				6.8	3.6187	--	--	--	--	--	--	--	--	--	--	--	--	--	--	--	--	--	--	--	21.1	3.6413	--	--	--	--	--	--	--	--	--	--	--	--	--	--	--	--	--	--	--
				6.8	3.619	--	--	--	--	--	--	--	--	--	--	--	--	--	--	--	--	--	--	--	21.2	3.6404	--	--	--	--	--	--	--	--	--	--	--	--	--	--	--	--	--	--	--
				6.8	3.619	--	--	--	--	--	--	--	--	--	--	--	--	--	--	--	--	--	--	--	21.2	3.6407	--	--	--	--	--	--	--	--	--	--	--	--	--	--	--	--	--	--	--
				6.9	3.6187	--	--	--	--	--	--	--	--	--	--	--	--	--	--	--	--	--	--	--	21.3	3.6413	--	--	--	--	--	--	--	--	--	--	--	--	--	--	--	--	--	--	--
				6.9	3.6184	--	--	--	--	--	--	--	--	--	--	--	--	--	--	--	--	--	--	--	21.4	3.641	--	--	--	--	--	--	--	--	--	--	--	--	--	--	--	--	--	--	--
				6.9	3.6184	--	--	--	--	--	--	--	--	--	--	--	--	--	--	--	--	--	--	--	21.4	3.6413	--	--	--	--	--	--	--	--	--	--	--	--	--	--	--	--	--	--	--
				6.9	3.6187	--	--	--	--	--	--	--	--	--	--	--	--	--	--	--	--	--	--	--	21.5	3.6419	--	--	--	--	--	--	--	--	--	--	--	--	--	--	--	--	--	--	--
				6.9	3.6184	--	--	--	--	--	--	--	--	--	--	--	--	--	--	--	--	--	--	--	21.6	3.6413	--	--	--	--	--	--	--	--	--	--	--	--	--	--	--	--	--	--	--
				7	3.618	--	--	--	--	--	--	--	--	--	--	--	--	--	--	--	--	--	--	--	21.6	3.6419	--	--	--	--	--	--	--	--	--	--	--	--	--	--	--	--	--	--	--
				7	3.618	--	--	--	--	--	--	--	--	--	--	--	--	--	--	--	--	--	--	--	21.7	3.6419	--	--	--	--	--	--	--	--	--	--	--	--	--	--	--	--	--	--	--
				7	3.6184	--	--	--	--	--	--	--	--	--	--	--	--	--	--	--	--	--	--	--	21.7	3.6422	--	--	--	--	--	--	--	--	--	--	--	--	--	--	--	--	--	--	--
				7	3.6187	--	--	--	--	--	--	--	--	--	--	--	--	--	--	--	--	--	--	--	21.8	3.6422	--	--	--	--	--	--	--	--	--	--	--	--	--	--	--	--	--	--	--
				7	3.6187	--	--	--	--	--	--	--	--	--	--	--	--	--	--	--	--	--	--	--	21.9	3.6422	--	--	--	--	--	--	--	--	--	--	--	--	--	--	--	--	--	--	--
				7.1	3.6184	--	--	--	--	--	--	--	--	--	--	--	--	--	--	--	--	--	--	--	21.9	3.6422	--	--	--	--	--	--	--	--	--	--	--	--	--	--	--	--	--	--	--
				7.1	3.618	--	--	--	--	--	--	--	--	--	--	--	--	--	--	--	--	--	--	--	22	3.6419	--	--	--	--	--	--	--	--	--	--	--	--	--	--	--	--	--	--	--
				7.1	3.618	--	--	--	--	--	--	--	--	--	--	--	--	--	--	--	--	--	--	--	22.1	3.6425	--	--	--	--	--	--	--	--	--	--	--	--	--	--	--	--	--	--	--
				7.1	3.6184	--	--	--	--	--	--	--	--	--	--	--	--	--	--	--	--	--	--	--	22.1	3.6422	--	--	--	--	--	--	--	--	--	--	--	--	--	--	--	--	--	--	--
				7.1	3.6184	--	--	--	--	--	--	--	--	--	--	--	--	--	--	--	--	--	--	--	22.2	3.6425	--	--	--	--	--	--	--	--	--	--	--	--	--	--	--	--	--	--	--
				7.2	3.618	--	--	--	--	--	--	--	--	--	--	--	--	--	--	--	--	--	--	--	22.2	3.6428	--	--	--	--	--	--	--	--	--	--	--	--	--	--	--	--	--	--	--
				7.2	3.6184	--	--	--	--	--	--	--	--	--	--	--	--	--	--	--	--	--	--	--	22.3	3.6425	--	--	--	--	--	--	--	--	--	--	--	--	--	--	--	--	--	--	--
				7.2	3.619	--	--	--	--	--	--	--	--	--	--	--	--	--	--	--	--	--	--	--	22.4	3.6432	--	--	--	--	--	--	--	--	--	--	--	--	--	--	--	--	--	--	--
				7.2	3.6187	--	--	--	--	--	--	--	--	--	--	--	--	--	--	--	--	--	--	--	22.4	3.6432	--	--	--	--	--	--	--	--	--	--	--	--	--	--	--	--	--	--	--
				7.2	3.6187	--	--	--	--	--	--	--	--	--	--	--	--	--	--	--	--	--	--	--	22.5	3.6432	--	--	--	--	--	--	--	--	--	--	--	--	--	--	--	--	--	--	--
				7.3	3.619	--	--	--	--	--	--	--	--	--	--	--	--	--	--	--	--	--	--	--	22.6	3.6438	--	--	--	--	--	--	--	--	--	--	--	--	--	--	--	--	--	--	--
				7.3	3.6196	--	--	--	--	--	--	--	--	--	--	--	--	--	--	--	--	--	--	--	22.6	3.6435	--	--	--	--	--	--	--	--	--	--	--	--	--	--	--	--	--	--	--
				7.3	3.6196	--	--	--	--	--	--	--	--	--	--	--	--	--	--	--	--	--	--	--	22.7	3.6441	--	--	--	--	--	--	--	--	--	--	--	--	--	--	--	--	--	--	--
				7.3	3.6193	--	--	--	--	--	--	--	--	--	--	--	--	--	--	--	--	--	--	--	22.7	3.6441	--	--	--	--	--	--	--	--	--	--	--	--	--	--	--	--	--	--	--
				7.3	3.6196	--	--	--	--	--	--	--	--	--	--	--	--	--	--	--	--	--	--	--	22.8	3.6441	--	--	--	--	--	--	--	--	--	--	--	--	--	--	--	--	--	--	--
				7.4	3.6193	--	--	--	--	--	--	--	--	--	--	--	--	--	--	--	--	--	--	--	22.9	3.6441	--	--	--	--	--	--	--	--	--	--	--	--	--	--	--	--	--	--	--
				7.4	3.6199	--	--	--	--	--	--	--	--	--	--	--	--	--	--	--	--	--	--	--	22.9	3.6441	--	--	--	--	--	--	--	--	--	--	--	--	--	--	--	--	--	--	--
				7.4	3.6202	--	--	--	--	--	--	--	--	--	--	--	--	--	--	--	--	--	--	--	23	3.6441	--	--	--	--	--	--	--	--	--	--	--	--	--	--	--	--	--	--	--
				7.4	3.6196	--	--	--	--	--	--	--	--	--	--	--	--	--	--	--	--	--	--	--	23.1	3.6441	--	--	--	--	--	--	--	--	--	--	--	--	--	--	--	--	--	--	--
				7.4	3.6193	--	--	--	--	--	--	--	--	--	--	--	--	--	--	--	--	--	--	--	23.1	3.6441	--	--	--	--	--	--	--	--	--	--	--	--	--	--	--	--	--	--	--
				7.5	3.6202	--	--	--	--	--	--	--	--	--	--	--	--	--	--	--	--	--	--	--	23.2	3.6441	--	--	--	--	--	--	--	--	--	--	--	--	--	--	--	--	--	--	--
				7.5	3.6205	--	--	--	--	--	--	--	--	--	--	--	--	--	--	--	--	--	--	--	23.2	3.6441	--	--	--	--	--	--	--	--	--	--	--	--	--	--	--	--	--	--	--
				7.5	3.6205	--	--	--	--	--	--	--	--	--	--	--	--	--	--	--	--	--	--	--	23.3	3.6441	--	--	--	--	--	--	--	--	--	--	--	--	--	--	--	--	--	--	--
				7.5	3.6208	--	--	--	--	--	--	--	--	--	--	--	--	--	--	--	--	--	--	--	23.4	3.6441	--	--	--	--	--	--	--	--	--	--	--	--	--	--	--	--	--	--	--
				7.5	3.6205	--	--	--	--	--	--	--	--	--	--	--	--	--	--	--	--	--	--	--	23.4	3.6441	--	--	--	--	--	--	--	--	--	--	--	--	--	--	--	--	--	--	--
				7.6	3.6211	--	--	--	--	--	--	--	--	--	--	--	--	--	--	--	--	--	--	--	23.5	3.6441	--	--	--	--	--	--	--	--	--	--	--	--	--	--	--	--	--	--	--
				7.6	3.6211	--	--	--	--	--	--	--	--	--	--	--	--	--	--	--	--	--	--	--	23.6	3.6441	--	--	--	--	--	--	--	--	--	--	--	--	--	--	--	--	--	--	--
				7.6	3.6199	--	--	--	--	--	--	--	--	--	--	--	--	--	--	--	--	--	--	--	23.6	3.6444	--	--	--	--	--	--	--	--	--	--	--	--	--	--	--	--	--	--	--
				7.6	3.6208	--	--	--	--	--	--	--	--	--	--	--	--	--	--	--	--	--	--	--	23.7	3.6441	--	--	--	--	--	--	--	--	--	--	--	--	--	--	--	--	--	--	--
				7.6	3.6218	--	--	--	--	--	--	--	--	--	--	--	--	--	--	--	--	--	--	--	23.7	3.6444	--	--	--	--	--	--	--	--	--	--	--	--	--	--	--	--	--	--	--
				7.7	3.6211	--	--	--	--	--	--	--	--	--	--	--	--	--	--	--	--	--	--	--	23.8	3.6444	--	--	--	--	--	--	--	--	--	--	--	--	--	--	--	--	--	--	--
				7.7	3.6215	--	--	--	--	--	--	--	--	--	--	--	--	--	--	--	--	--	--	--	23.9	3.6444	--	--	--	--	--	--	--	--	--	--	--	--	--	--	--	--	--	--	--
				7.7	3.6211	--	--	--	--	--	--	--	--	--	--	--	--	--	--	--	--	--	--	--	23.9	3.6444	--	--	--	--	--	--	--	--	--	--	--	--	--	--	--	--	--	--	--
				7.7	3.6208	--	--	--	--	--	--	--	--	--	--	--	--	--	--	--	--	--	--	--	24	3.6441	--	--	--	--	--	--	--	--	--	--	--	--	--	--	--	--	--	--	--
				7.7	3.6208	--	--	--	--	--	--	--	--	--	--	--	--	--	--	--	--	--	--	--	24.1	3.6441	--	--	--	--	--	--	--	--	--	--	--	--	--	--	--	--	--	--	--
				7.8	3.6215	--	--	--	--	--	--	--	--	--	--	--	--	--	--	--	--	--	--	--	24.1	3.6441	--	--	--	--	--	--	--	--	--	--	--	--	--	--	--	--	--	--	--
				7.8	3.6215	--	--	--	--	--	--	--	--	--	--	--	--	--	--	--	--	--	--	--	24.2	3.6444	--	--	--	--	--	--	--	--	--	--	--	--	--	--	--	--	--	--	--
				7.8	3.6215	--	--	--	--	--	--	--	--	--	--	--	--	--	--	--	--	--	--	--	24.2	3.6444	--	--	--	--	--	--	--	--	--	--	--	--	--	--	--	--	--	--	--
				7.8	3.6215	--	--	--	--	--	--	--	--	--	--	--	--	--	--	--	--	--	--	--	24.3	3.6444	--	--	--	--	--	--	--	--	--	--	--	--	--	--	--	--	--	--	--
				7.8	3.6224	--	--	--	--	--	--	--	--	--	--	--	--	--	--	--	--	--	--	--	24.4	3.6441	--	--	--	--	--	--	--	--	--	--	--	--	--	--	--	--	--	--	--
				7.9	3.6227	--	--	--	--	--	--	--	--	--	--	--	--	--	--	--	--	--	--	--	24.4	3.6447	--	--	--	--	--	--	--	--	--	--	--	--	--	--	--	--	--	--	--
				7.9	3.6221	--	--	--	--	--	--	--	--	--	--	--	--	--	--	--	--	--	--	--	24.5	3.6447	--	--	--	--	--	--	--	--	--	--	--	--	--	--	--	--	--	--	--
				7.9	3.6208	--	--	--	--	--	--	--	--	--	--	--	--	--	--	--	--	--	--	--	24.6	3.645	--	--	--	--	--	--	--	--	--	--	--	--	--	--	--	--	--	--	--
				7.9	3.6218	--	--	--	--	--	--	--	--	--	--	--	--	--	--	--	--	--	--	--	24.6	3.6444	--	--	--	--	--	--	--	--	--	--	--	--	--	--	--	--	--	--	--
				7.9	3.6221	--	--	--	--	--	--	--	--	--	--	--	--	--	--	--	--	--	--	--	24.7	3.6447	--	--	--	--	--	--	--	--	--	--	--	--	--	--	--	--	--	--	--
				8	3.6221	--	--	--	--	--	--	--	--	--	--	--	--	--	--	--	--	--	--	--	24.7	3.6444	--	--	--	--	--	--	--	--	--	--	--	--	--	--	--	--	--	--	--
				8	3.6224	--	--	--	--	--	--	--	--	--	--	--	--	--	--	--	--	--	--	--	24.8	3.645	--	--	--	--	--	--	--	--	--	--	--	--	--	--	--	--	--	--	--
				8	3.6227	--	--	--	--	--	--	--	--	--	--	--	--	--	--	--	--	--	--	--	24.9	3.6447	--	--	--	--	--	--	--	--	--	--	--	--	--	--	--	--	--	--	--
				8	3.6221	--	--	--	--	--	--	--	--	--	--	--	--	--	--	--	--	--	--	--	24.9	3.6444	--	--	--	--	--	--	--	--	--	--	--	--	--	--	--	--	--	--	--
				8	3.6224	--	--	--	--	--	--	--	--	--	--	--	--	--	--	--	--	--	--	--	25	3.645	--	--	--	--	--	--	--	--	--	--	--	--	--	--	--	--	--	--	--
				8.1	3.623	--	--	--	--	--	--	--	--	--	--	--	--	--	--	--	--	--	--	--	25.1	3.645	--	--	--	--	--	--	--	--	--	--	--	--	--	--	--	--	--	--	--
				8.1	3.623	--	--	--	--	--	--	--	--	--	--	--	--	--	--	--	--	--	--	--	25.1	3.645	--	--	--	--	--	--	--	--	--	--	--	--	--	--	--	--	--	--	--
				8.1	3.6227	--	--	--	--	--	--	--	--	--	--	--	--	--	--	--	--	--	--	--	25.2	3.645	--	--	--	--	--	--	--	--	--	--	--	--	--	--	--	--	--	--	--
				8.1	3.623	--	--	--	--	--	--	--	--	--	--	--	--	--	--	--	--	--	--	--	25.2	3.645	--	--	--	--	--	--	--	--	--	--	--	--	--	--	--	--	--	--	--
				8.1	3.623	--	--	--	--	--	--	--	--	--	--	--	--	--	--	--	--	--	--	--	25.3	3.645	--	--	--	--	--	--	--	--	--	--	--	--	--	--	--	--	--	--	--
				8.2	3.6227	--	--	--	--	--	--	--	--	--	--	--	--	--	--	--	--	--	--	--	25.4	3.6453	--	--	--	--	--	--	--	--	--	--	--	--	--	--	--	--	--	--	--
				8.2	3.6227	--	--	--	--	--	--	--	--	--	--	--	--	--	--	--	--	--	--	--	25.4	3.6453	--	--	--	--	--	--	--	--	--	--	--	--	--	--	--	--	--	--	--
				8.2	3.6227	--	--	--	--	--	--	--	--	--	--	--	--	--	--	--	--	--	--	--	25.5	3.6453	--	--	--	--	--	--	--	--	--	--	--	--	--	--	--	--	--	--	--
				8.2	3.6227	--	--	--	--	--	--	--	--	--	--	--	--	--	--	--	--	--	--	--	25.6	3.6453	--	--	--	--	--	--	--	--	--	--	--	--	--	--	--	--	--	--	--
				8.2	3.6227	--	--	--	--	--	--	--	--	--	--	--	--	--	--	--	--	--	--	--	25.6	3.6459	--	--	--	--	--	--	--	--	--	--	--	--	--	--	--	--	--	--	--
				8.3	3.623	--	--	--	--	--	--	--	--	--	--	--	--	--	--	--	--	--	--	--	25.7	3.6459	--	--	--	--	--	--	--	--	--	--	--	--	--	--	--	--	--	--	--
				8.3	3.6233	--	--	--	--	--	--	--	--	--	--	--	--	--	--	--	--	--	--	--	25.7	3.6459	--	--	--	--	--	--	--	--	--	--	--	--	--	--	--	--	--	--	--
				8.3	3.623	--	--	--	--	--	--	--	--	--	--	--	--	--	--	--	--	--	--	--	25.8	3.6466	--	--	--	--	--	--	--	--	--	--	--	--	--	--	--	--	--	--	--
				8.3	3.6227	--	--	--	--	--	--	--	--	--	--	--	--	--	--	--	--	--	--	--	25.9	3.6459	--	--	--	--	--	--	--	--	--	--	--	--	--	--	--	--	--	--	--
				8.3	3.6233	--	--	--	--	--	--	--	--	--	--	--	--	--	--	--	--	--	--	--	25.9	3.6469	--	--	--	--	--	--	--	--	--	--	--	--	--	--	--	--	--	--	--
				8.4	3.6236	--	--	--	--	--	--	--	--	--	--	--	--	--	--	--	--	--	--	--	26	3.6469	--	--	--	--	--	--	--	--	--	--	--	--	--	--	--	--	--	--	--
				8.4	3.6236	--	--	--	--	--	--	--	--	--	--	--	--	--	--	--	--	--	--	--	26.1	3.6472	--	--	--	--	--	--	--	--	--	--	--	--	--	--	--	--	--	--	--
				8.4	3.6233	--	--	--	--	--	--	--	--	--	--	--	--	--	--	--	--	--	--	--	26.1	3.6472	--	--	--	--	--	--	--	--	--	--	--	--	--	--	--	--	--	--	--
				8.4	3.6236	--	--	--	--	--	--	--	--	--	--	--	--	--	--	--	--	--	--	--	26.2	3.6475	--	--	--	--	--	--	--	--	--	--	--	--	--	--	--	--	--	--	--
				8.4	3.6236	--	--	--	--	--	--	--	--	--	--	--	--	--	--	--	--	--	--	--	26.2	3.6478	--	--	--	--	--	--	--	--	--	--	--	--	--	--	--	--	--	--	--
				8.5	3.6236	--	--	--	--	--	--	--	--	--	--	--	--	--	--	--	--	--	--	--	26.3	3.6472	--	--	--	--	--	--	--	--	--	--	--	--	--	--	--	--	--	--	--
				8.5	3.6236	--	--	--	--	--	--	--	--	--	--	--	--	--	--	--	--	--	--	--	26.4	3.6472	--	--	--	--	--	--	--	--	--	--	--	--	--	--	--	--	--	--	--
				8.5	3.6236	--	--	--	--	--	--	--	--	--	--	--	--	--	--	--	--	--	--	--	26.4	3.6475	--	--	--	--	--	--	--	--	--	--	--	--	--	--	--	--	--	--	--
				8.5	3.6236	--	--	--	--	--	--	--	--	--	--	--	--	--	--	--	--	--	--	--	26.5	3.6478	--	--	--	--	--	--	--	--	--	--	--	--	--	--	--	--	--	--	--
				8.5	3.6236	--	--	--	--	--	--	--	--	--	--	--	--	--	--	--	--	--	--	--	26.6	3.6478	--	--	--	--	--	--	--	--	--	--	--	--	--	--	--	--	--	--	--
				8.6	3.6236	--	--	--	--	--	--	--	--	--	--	--	--	--	--	--	--	--	--	--	26.6	3.6478	--	--	--	--	--	--	--	--	--	--	--	--	--	--	--	--	--	--	--
				8.6	3.6236	--	--	--	--	--	--	--	--	--	--	--	--	--	--	--	--	--	--	--	26.7	3.6478	--	--	--	--	--	--	--	--	--	--	--	--	--	--	--	--	--	--	--
				8.6	3.6236	--	--	--	--	--	--	--	--	--	--	--	--	--	--	--	--	--	--	--	26.7	3.6478	--	--	--	--	--	--	--	--	--	--	--	--	--	--	--	--	--	--	--
				8.6	3.6236	--	--	--	--	--	--	--	--	--	--	--	--	--	--	--	--	--	--	--	26.8	3.6481	--	--	--	--	--	--	--	--	--	--	--	--	--	--	--	--	--	--	--
				8.6	3.6236	--	--	--	--	--	--	--	--	--	--	--	--	--	--	--	--	--	--	--	26.9	3.6481	--	--	--	--	--	--	--	--	--	--	--	--	--	--	--	--	--	--	--
				8.7	3.6236	--	--	--	--	--	--	--	--	--	--	--	--	--	--	--	--	--	--	--	26.9	3.6478	--	--	--	--	--	--	--	--	--	--	--	--	--	--	--	--	--	--	--
				8.7	3.6236	--	--	--	--	--	--	--	--	--	--	--	--	--	--	--	--	--	--	--	27	3.6478	--	--	--	--	--	--	--	--	--	--	--	--	--	--	--	--	--	--	--
				8.7	3.6236	--	--	--	--	--	--	--	--	--	--	--	--	--	--	--	--	--	--	--	27.1	3.6481	--	--	--	--	--	--	--	--	--	--	--	--	--	--	--	--	--	--	--
				8.7	3.6236	--	--	--	--	--	--	--	--	--	--	--	--	--	--	--	--	--	--	--	27.1	3.6481	--	--	--	--	--	--	--	--	--	--	--	--	--	--	--	--	--	--	--
				8.7	3.6236	--	--	--	--	--	--	--	--	--	--	--	--	--	--	--	--	--	--	--	27.2	3.6481	--	--	--	--	--	--	--	--	--	--	--	--	--	--	--	--	--	--	--
				8.8	3.6236	--	--	--	--	--	--	--	--	--	--	--	--	--	--	--	--	--	--	--	27.2	3.6484	--	--	--	--	--	--	--	--	--	--	--	--	--	--	--	--	--	--	--
				8.8	3.6236	--	--	--	--	--	--	--	--	--	--	--	--	--	--	--	--	--	--	--	27.3	3.6487	--	--	--	--	--	--	--	--	--	--	--	--	--	--	--	--	--	--	--
				8.8	3.6236	--	--	--	--	--	--	--	--	--	--	--	--	--	--	--	--	--	--	--	27.4	3.6484	--	--	--	--	--	--	--	--	--	--	--	--	--	--	--	--	--	--	--
				8.8	3.6236	--	--	--	--	--	--	--	--	--	--	--	--	--	--	--	--	--	--	--	27.4	3.6484	--	--	--	--	--	--	--	--	--	--	--	--	--	--	--	--	--	--	--
				8.8	3.6236	--	--	--	--	--	--	--	--	--	--	--	--	--	--	--	--	--	--	--	27.5	3.6487	--	--	--	--	--	--	--	--	--	--	--	--	--	--	--	--	--	--	--
				8.9	3.6236	--	--	--	--	--	--	--	--	--	--	--	--	--	--	--	--	--	--	--	27.6	3.6487	--	--	--	--	--	--	--	--	--	--	--	--	--	--	--	--	--	--	--
				8.9	3.6239	--	--	--	--	--	--	--	--	--	--	--	--	--	--	--	--	--	--	--	27.6	3.6487	--	--	--	--	--	--	--	--	--	--	--	--	--	--	--	--	--	--	--
				8.9	3.6236	--	--	--	--	--	--	--	--	--	--	--	--	--	--	--	--	--	--	--	27.7	3.6487	--	--	--	--	--	--	--	--	--	--	--	--	--	--	--	--	--	--	--
				8.9	3.6236	--	--	--	--	--	--	--	--	--	--	--	--	--	--	--	--	--	--	--	27.7	3.6487	--	--	--	--	--	--	--	--	--	--	--	--	--	--	--	--	--	--	--
				8.9	3.6236	--	--	--	--	--	--	--	--	--	--	--	--	--	--	--	--	--	--	--	27.8	3.6487	--	--	--	--	--	--	--	--	--	--	--	--	--	--	--	--	--	--	--
				9	3.6236	--	--	--	--	--	--	--	--	--	--	--	--	--	--	--	--	--	--	--	27.9	3.649	--	--	--	--	--	--	--	--	--	--	--	--	--	--	--	--	--	--	--
				9	3.6236	--	--	--	--	--	--	--	--	--	--	--	--	--	--	--	--	--	--	--	27.9	3.6487	--	--	--	--	--	--	--	--	--	--	--	--	--	--	--	--	--	--	--
				9	3.6239	--	--	--	--	--	--	--	--	--	--	--	--	--	--	--	--	--	--	--	28	3.649	--	--	--	--	--	--	--	--	--	--	--	--	--	--	--	--	--	--	--
				9	3.6246	--	--	--	--	--	--	--	--	--	--	--	--	--	--	--	--	--	--	--	28.1	3.6494	--	--	--	--	--	--	--	--	--	--	--	--	--	--	--	--	--	--	--
				9	3.6242	--	--	--	--	--	--	--	--	--	--	--	--	--	--	--	--	--	--	--	28.1	3.649	--	--	--	--	--	--	--	--	--	--	--	--	--	--	--	--	--	--	--
				9.1	3.6242	--	--	--	--	--	--	--	--	--	--	--	--	--	--	--	--	--	--	--	28.2	3.6494	--	--	--	--	--	--	--	--	--	--	--	--	--	--	--	--	--	--	--
				9.1	3.6239	--	--	--	--	--	--	--	--	--	--	--	--	--	--	--	--	--	--	--	28.2	3.649	--	--	--	--	--	--	--	--	--	--	--	--	--	--	--	--	--	--	--
				9.1	3.6239	--	--	--	--	--	--	--	--	--	--	--	--	--	--	--	--	--	--	--	28.3	3.649	--	--	--	--	--	--	--	--	--	--	--	--	--	--	--	--	--	--	--
				9.1	3.6242	--	--	--	--	--	--	--	--	--	--	--	--	--	--	--	--	--	--	--	28.4	3.6494	--	--	--	--	--	--	--	--	--	--	--	--	--	--	--	--	--	--	--
				9.1	3.6246	--	--	--	--	--	--	--	--	--	--	--	--	--	--	--	--	--	--	--	28.4	3.649	--	--	--	--	--	--	--	--	--	--	--	--	--	--	--	--	--	--	--
				9.2	3.6246	--	--	--	--	--	--	--	--	--	--	--	--	--	--	--	--	--	--	--	28.5	3.6487	--	--	--	--	--	--	--	--	--	--	--	--	--	--	--	--	--	--	--
				9.2	3.6246	--	--	--	--	--	--	--	--	--	--	--	--	--	--	--	--	--	--	--	28.6	3.649	--	--	--	--	--	--	--	--	--	--	--	--	--	--	--	--	--	--	--
				9.2	3.6246	--	--	--	--	--	--	--	--	--	--	--	--	--	--	--	--	--	--	--	28.6	3.6487	--	--	--	--	--	--	--	--	--	--	--	--	--	--	--	--	--	--	--
				9.2	3.6249	--	--	--	--	--	--	--	--	--	--	--	--	--	--	--	--	--	--	--	28.7	3.6494	--	--	--	--	--	--	--	--	--	--	--	--	--	--	--	--	--	--	--
				9.2	3.6252	--	--	--	--	--	--	--	--	--	--	--	--	--	--	--	--	--	--	--	28.7	3.6487	--	--	--	--	--	--	--	--	--	--	--	--	--	--	--	--	--	--	--
				9.3	3.6249	--	--	--	--	--	--	--	--	--	--	--	--	--	--	--	--	--	--	--	28.8	3.649	--	--	--	--	--	--	--	--	--	--	--	--	--	--	--	--	--	--	--
				9.3	3.6246	--	--	--	--	--	--	--	--	--	--	--	--	--	--	--	--	--	--	--	28.9	3.6487	--	--	--	--	--	--	--	--	--	--	--	--	--	--	--	--	--	--	--
				9.3	3.6249	--	--	--	--	--	--	--	--	--	--	--	--	--	--	--	--	--	--	--	28.9	3.6494	--	--	--	--	--	--	--	--	--	--	--	--	--	--	--	--	--	--	--
				9.3	3.6246	--	--	--	--	--	--	--	--	--	--	--	--	--	--	--	--	--	--	--	29	3.649	--	--	--	--	--	--	--	--	--	--	--	--	--	--	--	--	--	--	--
				9.3	3.6249	--	--	--	--	--	--	--	--	--	--	--	--	--	--	--	--	--	--	--	29.1	3.6494	--	--	--	--	--	--	--	--	--	--	--	--	--	--	--	--	--	--	--
				9.4	3.6249	--	--	--	--	--	--	--	--	--	--	--	--	--	--	--	--	--	--	--	29.1	3.6494	--	--	--	--	--	--	--	--	--	--	--	--	--	--	--	--	--	--	--
				9.4	3.6246	--	--	--	--	--	--	--	--	--	--	--	--	--	--	--	--	--	--	--	29.2	3.6497	--	--	--	--	--	--	--	--	--	--	--	--	--	--	--	--	--	--	--
				9.4	3.6249	--	--	--	--	--	--	--	--	--	--	--	--	--	--	--	--	--	--	--	29.2	3.649	--	--	--	--	--	--	--	--	--	--	--	--	--	--	--	--	--	--	--
				9.4	3.6252	--	--	--	--	--	--	--	--	--	--	--	--	--	--	--	--	--	--	--	29.3	3.6494	--	--	--	--	--	--	--	--	--	--	--	--	--	--	--	--	--	--	--
				9.4	3.6252	--	--	--	--	--	--	--	--	--	--	--	--	--	--	--	--	--	--	--	29.4	3.6494	--	--	--	--	--	--	--	--	--	--	--	--	--	--	--	--	--	--	--
				9.5	3.6252	--	--	--	--	--	--	--	--	--	--	--	--	--	--	--	--	--	--	--	29.4	3.6494	--	--	--	--	--	--	--	--	--	--	--	--	--	--	--	--	--	--	--
				9.5	3.6249	--	--	--	--	--	--	--	--	--	--	--	--	--	--	--	--	--	--	--	29.5	3.6494	--	--	--	--	--	--	--	--	--	--	--	--	--	--	--	--	--	--	--
				9.5	3.6252	--	--	--	--	--	--	--	--	--	--	--	--	--	--	--	--	--	--	--	29.6	3.6487	--	--	--	--	--	--	--	--	--	--	--	--	--	--	--	--	--	--	--
				9.5	3.6249	--	--	--	--	--	--	--	--	--	--	--	--	--	--	--	--	--	--	--	29.6	3.649	--	--	--	--	--	--	--	--	--	--	--	--	--	--	--	--	--	--	--
				9.5	3.6252	--	--	--	--	--	--	--	--	--	--	--	--	--	--	--	--	--	--	--	29.7	3.6497	--	--	--	--	--	--	--	--	--	--	--	--	--	--	--	--	--	--	--
				9.6	3.6252	--	--	--	--	--	--	--	--	--	--	--	--	--	--	--	--	--	--	--	29.7	3.6497	--	--	--	--	--	--	--	--	--	--	--	--	--	--	--	--	--	--	--
				9.6	3.6252	--	--	--	--	--	--	--	--	--	--	--	--	--	--	--	--	--	--	--	29.8	3.6503	--	--	--	--	--	--	--	--	--	--	--	--	--	--	--	--	--	--	--
				9.6	3.6252	--	--	--	--	--	--	--	--	--	--	--	--	--	--	--	--	--	--	--	29.9	3.65	--	--	--	--	--	--	--	--	--	--	--	--	--	--	--	--	--	--	--
				9.6	3.6252	--	--	--	--	--	--	--	--	--	--	--	--	--	--	--	--	--	--	--	29.9	3.6506	--	--	--	--	--	--	--	--	--	--	--	--	--	--	--	--	--	--	--
				9.6	3.6252	--	--	--	--	--	--	--	--	--	--	--	--	--	--	--	--	--	--	--	30	3.6503	--	--	--	--	--	--	--	--	--	--	--	--	--	--	--	--	--	--	--
				9.7	3.6249	--	--	--	--	--	--	--	--	--	--	--	--	--	--	--	--	--	--	--	30.1	3.6506	--	--	--	--	--	--	--	--	--	--	--	--	--	--	--	--	--	--	--
				9.7	3.6252	--	--	--	--	--	--	--	--	--	--	--	--	--	--	--	--	--	--	--	30.1	3.6506	--	--	--	--	--	--	--	--	--	--	--	--	--	--	--	--	--	--	--
				9.7	3.6258	--	--	--	--	--	--	--	--	--	--	--	--	--	--	--	--	--	--	--	30.2	3.6506	--	--	--	--	--	--	--	--	--	--	--	--	--	--	--	--	--	--	--
				9.7	3.6258	--	--	--	--	--	--	--	--	--	--	--	--	--	--	--	--	--	--	--	30.2	3.6506	--	--	--	--	--	--	--	--	--	--	--	--	--	--	--	--	--	--	--
				9.7	3.6255	--	--	--	--	--	--	--	--	--	--	--	--	--	--	--	--	--	--	--	30.3	3.6509	--	--	--	--	--	--	--	--	--	--	--	--	--	--	--	--	--	--	--
				9.8	3.6261	--	--	--	--	--	--	--	--	--	--	--	--	--	--	--	--	--	--	--	30.4	3.6506	--	--	--	--	--	--	--	--	--	--	--	--	--	--	--	--	--	--	--
				9.8	3.6255	--	--	--	--	--	--	--	--	--	--	--	--	--	--	--	--	--	--	--	30.4	3.6506	--	--	--	--	--	--	--	--	--	--	--	--	--	--	--	--	--	--	--
				9.8	3.6255	--	--	--	--	--	--	--	--	--	--	--	--	--	--	--	--	--	--	--	30.5	3.6512	--	--	--	--	--	--	--	--	--	--	--	--	--	--	--	--	--	--	--
				9.8	3.6255	--	--	--	--	--	--	--	--	--	--	--	--	--	--	--	--	--	--	--	30.6	3.6512	--	--	--	--	--	--	--	--	--	--	--	--	--	--	--	--	--	--	--
				9.8	3.6261	--	--	--	--	--	--	--	--	--	--	--	--	--	--	--	--	--	--	--	30.6	3.6515	--	--	--	--	--	--	--	--	--	--	--	--	--	--	--	--	--	--	--
				9.9	3.6261	--	--	--	--	--	--	--	--	--	--	--	--	--	--	--	--	--	--	--	30.7	3.6515	--	--	--	--	--	--	--	--	--	--	--	--	--	--	--	--	--	--	--
				9.9	3.6255	--	--	--	--	--	--	--	--	--	--	--	--	--	--	--	--	--	--	--	30.7	3.6515	--	--	--	--	--	--	--	--	--	--	--	--	--	--	--	--	--	--	--
				9.9	3.6258	--	--	--	--	--	--	--	--	--	--	--	--	--	--	--	--	--	--	--	30.8	3.6518	--	--	--	--	--	--	--	--	--	--	--	--	--	--	--	--	--	--	--
				9.9	3.6258	--	--	--	--	--	--	--	--	--	--	--	--	--	--	--	--	--	--	--	30.9	3.6521	--	--	--	--	--	--	--	--	--	--	--	--	--	--	--	--	--	--	--
				9.9	3.6258	--	--	--	--	--	--	--	--	--	--	--	--	--	--	--	--	--	--	--	30.9	3.6521	--	--	--	--	--	--	--	--	--	--	--	--	--	--	--	--	--	--	--
				10	3.6255	--	--	--	--	--	--	--	--	--	--	--	--	--	--	--	--	--	--	--	31	3.6521	--	--	--	--	--	--	--	--	--	--	--	--	--	--	--	--	--	--	--
				10	3.6258	--	--	--	--	--	--	--	--	--	--	--	--	--	--	--	--	--	--	--	31.1	3.6518	--	--	--	--	--	--	--	--	--	--	--	--	--	--	--	--	--	--	--
				10	3.6258	--	--	--	--	--	--	--	--	--	--	--	--	--	--	--	--	--	--	--	31.1	3.6521	--	--	--	--	--	--	--	--	--	--	--	--	--	--	--	--	--	--	--
				10	3.6261	--	--	--	--	--	--	--	--	--	--	--	--	--	--	--	--	--	--	--	31.2	3.6521	--	--	--	--	--	--	--	--	--	--	--	--	--	--	--	--	--	--	--
				10	3.6261	--	--	--	--	--	--	--	--	--	--	--	--	--	--	--	--	--	--	--	31.2	3.6521	--	--	--	--	--	--	--	--	--	--	--	--	--	--	--	--	--	--	--
				10.1	3.6261	--	--	--	--	--	--	--	--	--	--	--	--	--	--	--	--	--	--	--	31.3	3.6518	--	--	--	--	--	--	--	--	--	--	--	--	--	--	--	--	--	--	--
				10.1	3.6267	--	--	--	--	--	--	--	--	--	--	--	--	--	--	--	--	--	--	--	31.4	3.6525	--	--	--	--	--	--	--	--	--	--	--	--	--	--	--	--	--	--	--
				10.1	3.6267	--	--	--	--	--	--	--	--	--	--	--	--	--	--	--	--	--	--	--	31.4	3.6528	--	--	--	--	--	--	--	--	--	--	--	--	--	--	--	--	--	--	--
				10.1	3.6267	--	--	--	--	--	--	--	--	--	--	--	--	--	--	--	--	--	--	--	31.5	3.6528	--	--	--	--	--	--	--	--	--	--	--	--	--	--	--	--	--	--	--
				10.1	3.627	--	--	--	--	--	--	--	--	--	--	--	--	--	--	--	--	--	--	--	31.5	3.6528	--	--	--	--	--	--	--	--	--	--	--	--	--	--	--	--	--	--	--
				10.2	3.627	--	--	--	--	--	--	--	--	--	--	--	--	--	--	--	--	--	--	--	31.6	3.6531	--	--	--	--	--	--	--	--	--	--	--	--	--	--	--	--	--	--	--
				10.2	3.6264	--	--	--	--	--	--	--	--	--	--	--	--	--	--	--	--	--	--	--	31.7	3.6534	--	--	--	--	--	--	--	--	--	--	--	--	--	--	--	--	--	--	--
				10.2	3.6267	--	--	--	--	--	--	--	--	--	--	--	--	--	--	--	--	--	--	--	31.7	3.6531	--	--	--	--	--	--	--	--	--	--	--	--	--	--	--	--	--	--	--
				10.2	3.6264	--	--	--	--	--	--	--	--	--	--	--	--	--	--	--	--	--	--	--	31.8	3.6534	--	--	--	--	--	--	--	--	--	--	--	--	--	--	--	--	--	--	--
				10.2	3.6267	--	--	--	--	--	--	--	--	--	--	--	--	--	--	--	--	--	--	--	31.9	3.6534	--	--	--	--	--	--	--	--	--	--	--	--	--	--	--	--	--	--	--
				10.3	3.627	--	--	--	--	--	--	--	--	--	--	--	--	--	--	--	--	--	--	--	31.9	3.6534	--	--	--	--	--	--	--	--	--	--	--	--	--	--	--	--	--	--	--
				10.3	3.627	--	--	--	--	--	--	--	--	--	--	--	--	--	--	--	--	--	--	--	32	3.6537	--	--	--	--	--	--	--	--	--	--	--	--	--	--	--	--	--	--	--
				10.3	3.6273	--	--	--	--	--	--	--	--	--	--	--	--	--	--	--	--	--	--	--	32	3.6534	--	--	--	--	--	--	--	--	--	--	--	--	--	--	--	--	--	--	--
				10.3	3.6273	--	--	--	--	--	--	--	--	--	--	--	--	--	--	--	--	--	--	--	32.1	3.6537	--	--	--	--	--	--	--	--	--	--	--	--	--	--	--	--	--	--	--
				10.3	3.6267	--	--	--	--	--	--	--	--	--	--	--	--	--	--	--	--	--	--	--	32.2	3.654	--	--	--	--	--	--	--	--	--	--	--	--	--	--	--	--	--	--	--
				10.4	3.627	--	--	--	--	--	--	--	--	--	--	--	--	--	--	--	--	--	--	--	32.2	3.6543	--	--	--	--	--	--	--	--	--	--	--	--	--	--	--	--	--	--	--
				10.4	3.6267	--	--	--	--	--	--	--	--	--	--	--	--	--	--	--	--	--	--	--	32.3	3.6543	--	--	--	--	--	--	--	--	--	--	--	--	--	--	--	--	--	--	--
				10.4	3.6267	--	--	--	--	--	--	--	--	--	--	--	--	--	--	--	--	--	--	--	32.4	3.654	--	--	--	--	--	--	--	--	--	--	--	--	--	--	--	--	--	--	--
				10.4	3.6273	--	--	--	--	--	--	--	--	--	--	--	--	--	--	--	--	--	--	--	32.4	3.6543	--	--	--	--	--	--	--	--	--	--	--	--	--	--	--	--	--	--	--
				10.4	3.6273	--	--	--	--	--	--	--	--	--	--	--	--	--	--	--	--	--	--	--	32.5	3.6543	--	--	--	--	--	--	--	--	--	--	--	--	--	--	--	--	--	--	--
				10.5	3.6273	--	--	--	--	--	--	--	--	--	--	--	--	--	--	--	--	--	--	--	32.5	3.6543	--	--	--	--	--	--	--	--	--	--	--	--	--	--	--	--	--	--	--
				10.5	3.6273	--	--	--	--	--	--	--	--	--	--	--	--	--	--	--	--	--	--	--	32.6	3.6543	--	--	--	--	--	--	--	--	--	--	--	--	--	--	--	--	--	--	--
				10.5	3.6273	--	--	--	--	--	--	--	--	--	--	--	--	--	--	--	--	--	--	--	32.7	3.6543	--	--	--	--	--	--	--	--	--	--	--	--	--	--	--	--	--	--	--
				10.5	3.6273	--	--	--	--	--	--	--	--	--	--	--	--	--	--	--	--	--	--	--	32.7	3.6543	--	--	--	--	--	--	--	--	--	--	--	--	--	--	--	--	--	--	--
				10.5	3.6273	--	--	--	--	--	--	--	--	--	--	--	--	--	--	--	--	--	--	--	32.8	3.654	--	--	--	--	--	--	--	--	--	--	--	--	--	--	--	--	--	--	--
				10.6	3.6273	--	--	--	--	--	--	--	--	--	--	--	--	--	--	--	--	--	--	--	32.9	3.654	--	--	--	--	--	--	--	--	--	--	--	--	--	--	--	--	--	--	--
				10.6	3.6273	--	--	--	--	--	--	--	--	--	--	--	--	--	--	--	--	--	--	--	32.9	3.6543	--	--	--	--	--	--	--	--	--	--	--	--	--	--	--	--	--	--	--
				10.6	3.6277	--	--	--	--	--	--	--	--	--	--	--	--	--	--	--	--	--	--	--	33	3.654	--	--	--	--	--	--	--	--	--	--	--	--	--	--	--	--	--	--	--
				10.6	3.6277	--	--	--	--	--	--	--	--	--	--	--	--	--	--	--	--	--	--	--	33	3.6543	--	--	--	--	--	--	--	--	--	--	--	--	--	--	--	--	--	--	--
				10.6	3.6273	--	--	--	--	--	--	--	--	--	--	--	--	--	--	--	--	--	--	--	33.1	3.6546	--	--	--	--	--	--	--	--	--	--	--	--	--	--	--	--	--	--	--
				10.7	3.6277	--	--	--	--	--	--	--	--	--	--	--	--	--	--	--	--	--	--	--	33.2	3.6543	--	--	--	--	--	--	--	--	--	--	--	--	--	--	--	--	--	--	--
				10.7	3.628	--	--	--	--	--	--	--	--	--	--	--	--	--	--	--	--	--	--	--	33.2	3.6543	--	--	--	--	--	--	--	--	--	--	--	--	--	--	--	--	--	--	--
				10.7	3.6277	--	--	--	--	--	--	--	--	--	--	--	--	--	--	--	--	--	--	--	33.3	3.6546	--	--	--	--	--	--	--	--	--	--	--	--	--	--	--	--	--	--	--
				10.7	3.6277	--	--	--	--	--	--	--	--	--	--	--	--	--	--	--	--	--	--	--	33.4	3.6549	--	--	--	--	--	--	--	--	--	--	--	--	--	--	--	--	--	--	--
				10.7	3.628	--	--	--	--	--	--	--	--	--	--	--	--	--	--	--	--	--	--	--	33.4	3.6552	--	--	--	--	--	--	--	--	--	--	--	--	--	--	--	--	--	--	--
				10.8	3.6283	--	--	--	--	--	--	--	--	--	--	--	--	--	--	--	--	--	--	--	33.5	3.6546	--	--	--	--	--	--	--	--	--	--	--	--	--	--	--	--	--	--	--
				10.8	3.6283	--	--	--	--	--	--	--	--	--	--	--	--	--	--	--	--	--	--	--	33.5	3.6546	--	--	--	--	--	--	--	--	--	--	--	--	--	--	--	--	--	--	--
				10.8	3.6283	--	--	--	--	--	--	--	--	--	--	--	--	--	--	--	--	--	--	--	33.6	3.6556	--	--	--	--	--	--	--	--	--	--	--	--	--	--	--	--	--	--	--
				10.8	3.6283	--	--	--	--	--	--	--	--	--	--	--	--	--	--	--	--	--	--	--	33.7	3.6556	--	--	--	--	--	--	--	--	--	--	--	--	--	--	--	--	--	--	--
				10.8	3.6283	--	--	--	--	--	--	--	--	--	--	--	--	--	--	--	--	--	--	--	33.7	3.6556	--	--	--	--	--	--	--	--	--	--	--	--	--	--	--	--	--	--	--
				10.9	3.6283	--	--	--	--	--	--	--	--	--	--	--	--	--	--	--	--	--	--	--	33.8	3.6559	--	--	--	--	--	--	--	--	--	--	--	--	--	--	--	--	--	--	--
				10.9	3.6283	--	--	--	--	--	--	--	--	--	--	--	--	--	--	--	--	--	--	--	33.9	3.6556	--	--	--	--	--	--	--	--	--	--	--	--	--	--	--	--	--	--	--
				10.9	3.6283	--	--	--	--	--	--	--	--	--	--	--	--	--	--	--	--	--	--	--	33.9	3.6562	--	--	--	--	--	--	--	--	--	--	--	--	--	--	--	--	--	--	--
				10.9	3.6283	--	--	--	--	--	--	--	--	--	--	--	--	--	--	--	--	--	--	--	34	3.6562	--	--	--	--	--	--	--	--	--	--	--	--	--	--	--	--	--	--	--
				10.9	3.6286	--	--	--	--	--	--	--	--	--	--	--	--	--	--	--	--	--	--	--	34	3.6559	--	--	--	--	--	--	--	--	--	--	--	--	--	--	--	--	--	--	--
				11	3.6286	--	--	--	--	--	--	--	--	--	--	--	--	--	--	--	--	--	--	--	34.1	3.6562	--	--	--	--	--	--	--	--	--	--	--	--	--	--	--	--	--	--	--
				11	3.6283	--	--	--	--	--	--	--	--	--	--	--	--	--	--	--	--	--	--	--	34.2	3.6565	--	--	--	--	--	--	--	--	--	--	--	--	--	--	--	--	--	--	--
				11	3.6286	--	--	--	--	--	--	--	--	--	--	--	--	--	--	--	--	--	--	--	34.2	3.6562	--	--	--	--	--	--	--	--	--	--	--	--	--	--	--	--	--	--	--
				11	3.6283	--	--	--	--	--	--	--	--	--	--	--	--	--	--	--	--	--	--	--	34.3	3.6565	--	--	--	--	--	--	--	--	--	--	--	--	--	--	--	--	--	--	--
				11	3.6289	--	--	--	--	--	--	--	--	--	--	--	--	--	--	--	--	--	--	--	34.4	3.6574	--	--	--	--	--	--	--	--	--	--	--	--	--	--	--	--	--	--	--
				11.1	3.6289	--	--	--	--	--	--	--	--	--	--	--	--	--	--	--	--	--	--	--	34.4	3.6565	--	--	--	--	--	--	--	--	--	--	--	--	--	--	--	--	--	--	--
				11.1	3.6286	--	--	--	--	--	--	--	--	--	--	--	--	--	--	--	--	--	--	--	34.5	3.6565	--	--	--	--	--	--	--	--	--	--	--	--	--	--	--	--	--	--	--
				11.1	3.6283	--	--	--	--	--	--	--	--	--	--	--	--	--	--	--	--	--	--	--	34.5	3.6571	--	--	--	--	--	--	--	--	--	--	--	--	--	--	--	--	--	--	--
				11.1	3.6286	--	--	--	--	--	--	--	--	--	--	--	--	--	--	--	--	--	--	--	34.6	3.6574	--	--	--	--	--	--	--	--	--	--	--	--	--	--	--	--	--	--	--
				11.1	3.6289	--	--	--	--	--	--	--	--	--	--	--	--	--	--	--	--	--	--	--	34.7	3.6571	--	--	--	--	--	--	--	--	--	--	--	--	--	--	--	--	--	--	--
				11.2	3.6292	--	--	--	--	--	--	--	--	--	--	--	--	--	--	--	--	--	--	--	34.7	3.658	--	--	--	--	--	--	--	--	--	--	--	--	--	--	--	--	--	--	--
				11.2	3.6289	--	--	--	--	--	--	--	--	--	--	--	--	--	--	--	--	--	--	--	34.8	3.658	--	--	--	--	--	--	--	--	--	--	--	--	--	--	--	--	--	--	--
				11.2	3.6289	--	--	--	--	--	--	--	--	--	--	--	--	--	--	--	--	--	--	--	34.9	3.6577	--	--	--	--	--	--	--	--	--	--	--	--	--	--	--	--	--	--	--
				11.2	3.6292	--	--	--	--	--	--	--	--	--	--	--	--	--	--	--	--	--	--	--	34.9	3.658	--	--	--	--	--	--	--	--	--	--	--	--	--	--	--	--	--	--	--
				11.2	3.6292	--	--	--	--	--	--	--	--	--	--	--	--	--	--	--	--	--	--	--	35	3.6574	--	--	--	--	--	--	--	--	--	--	--	--	--	--	--	--	--	--	--
				11.3	3.6286	--	--	--	--	--	--	--	--	--	--	--	--	--	--	--	--	--	--	--	35	3.6577	--	--	--	--	--	--	--	--	--	--	--	--	--	--	--	--	--	--	--
				11.3	3.6283	--	--	--	--	--	--	--	--	--	--	--	--	--	--	--	--	--	--	--	35.1	3.6577	--	--	--	--	--	--	--	--	--	--	--	--	--	--	--	--	--	--	--
				11.3	3.6283	--	--	--	--	--	--	--	--	--	--	--	--	--	--	--	--	--	--	--	35.2	3.6577	--	--	--	--	--	--	--	--	--	--	--	--	--	--	--	--	--	--	--
				11.3	3.6289	--	--	--	--	--	--	--	--	--	--	--	--	--	--	--	--	--	--	--	35.2	3.658	--	--	--	--	--	--	--	--	--	--	--	--	--	--	--	--	--	--	--
				11.3	3.6292	--	--	--	--	--	--	--	--	--	--	--	--	--	--	--	--	--	--	--	35.3	3.6574	--	--	--	--	--	--	--	--	--	--	--	--	--	--	--	--	--	--	--
				11.4	3.6289	--	--	--	--	--	--	--	--	--	--	--	--	--	--	--	--	--	--	--	35.4	3.658	--	--	--	--	--	--	--	--	--	--	--	--	--	--	--	--	--	--	--
				11.4	3.6289	--	--	--	--	--	--	--	--	--	--	--	--	--	--	--	--	--	--	--	35.4	3.658	--	--	--	--	--	--	--	--	--	--	--	--	--	--	--	--	--	--	--
				11.4	3.6286	--	--	--	--	--	--	--	--	--	--	--	--	--	--	--	--	--	--	--	35.5	3.6583	--	--	--	--	--	--	--	--	--	--	--	--	--	--	--	--	--	--	--
				11.4	3.6286	--	--	--	--	--	--	--	--	--	--	--	--	--	--	--	--	--	--	--	35.5	3.6587	--	--	--	--	--	--	--	--	--	--	--	--	--	--	--	--	--	--	--
				11.4	3.6289	--	--	--	--	--	--	--	--	--	--	--	--	--	--	--	--	--	--	--	35.6	3.658	--	--	--	--	--	--	--	--	--	--	--	--	--	--	--	--	--	--	--
				11.5	3.6286	--	--	--	--	--	--	--	--	--	--	--	--	--	--	--	--	--	--	--	35.7	3.6583	--	--	--	--	--	--	--	--	--	--	--	--	--	--	--	--	--	--	--
				11.5	3.6286	--	--	--	--	--	--	--	--	--	--	--	--	--	--	--	--	--	--	--	35.7	3.659	--	--	--	--	--	--	--	--	--	--	--	--	--	--	--	--	--	--	--
				11.5	3.6289	--	--	--	--	--	--	--	--	--	--	--	--	--	--	--	--	--	--	--	35.8	3.6583	--	--	--	--	--	--	--	--	--	--	--	--	--	--	--	--	--	--	--
				11.5	3.6283	--	--	--	--	--	--	--	--	--	--	--	--	--	--	--	--	--	--	--	35.9	3.659	--	--	--	--	--	--	--	--	--	--	--	--	--	--	--	--	--	--	--
				11.5	3.6283	--	--	--	--	--	--	--	--	--	--	--	--	--	--	--	--	--	--	--	35.9	3.6587	--	--	--	--	--	--	--	--	--	--	--	--	--	--	--	--	--	--	--
				11.6	3.6289	--	--	--	--	--	--	--	--	--	--	--	--	--	--	--	--	--	--	--	36	3.6583	--	--	--	--	--	--	--	--	--	--	--	--	--	--	--	--	--	--	--
				11.6	3.6289	--	--	--	--	--	--	--	--	--	--	--	--	--	--	--	--	--	--	--	36	3.659	--	--	--	--	--	--	--	--	--	--	--	--	--	--	--	--	--	--	--
				11.6	3.6286	--	--	--	--	--	--	--	--	--	--	--	--	--	--	--	--	--	--	--	36.1	3.659	--	--	--	--	--	--	--	--	--	--	--	--	--	--	--	--	--	--	--
				11.6	3.6286	--	--	--	--	--	--	--	--	--	--	--	--	--	--	--	--	--	--	--	36.2	3.6587	--	--	--	--	--	--	--	--	--	--	--	--	--	--	--	--	--	--	--
				11.6	3.6286	--	--	--	--	--	--	--	--	--	--	--	--	--	--	--	--	--	--	--	36.2	3.659	--	--	--	--	--	--	--	--	--	--	--	--	--	--	--	--	--	--	--
				11.7	3.6286	--	--	--	--	--	--	--	--	--	--	--	--	--	--	--	--	--	--	--	36.3	3.659	--	--	--	--	--	--	--	--	--	--	--	--	--	--	--	--	--	--	--
				11.7	3.6286	--	--	--	--	--	--	--	--	--	--	--	--	--	--	--	--	--	--	--	36.3	3.659	--	--	--	--	--	--	--	--	--	--	--	--	--	--	--	--	--	--	--
				11.7	3.6286	--	--	--	--	--	--	--	--	--	--	--	--	--	--	--	--	--	--	--	36.4	3.659	--	--	--	--	--	--	--	--	--	--	--	--	--	--	--	--	--	--	--
				11.7	3.6286	--	--	--	--	--	--	--	--	--	--	--	--	--	--	--	--	--	--	--	36.5	3.659	--	--	--	--	--	--	--	--	--	--	--	--	--	--	--	--	--	--	--
				11.8	3.6286	--	--	--	--	--	--	--	--	--	--	--	--	--	--	--	--	--	--	--	36.5	3.659	--	--	--	--	--	--	--	--	--	--	--	--	--	--	--	--	--	--	--
				11.8	3.6289	--	--	--	--	--	--	--	--	--	--	--	--	--	--	--	--	--	--	--	36.6	3.659	--	--	--	--	--	--	--	--	--	--	--	--	--	--	--	--	--	--	--
				11.8	3.6286	--	--	--	--	--	--	--	--	--	--	--	--	--	--	--	--	--	--	--	36.7	3.659	--	--	--	--	--	--	--	--	--	--	--	--	--	--	--	--	--	--	--
				11.8	3.6289	--	--	--	--	--	--	--	--	--	--	--	--	--	--	--	--	--	--	--	36.7	3.659	--	--	--	--	--	--	--	--	--	--	--	--	--	--	--	--	--	--	--
				11.8	3.6289	--	--	--	--	--	--	--	--	--	--	--	--	--	--	--	--	--	--	--	36.8	3.659	--	--	--	--	--	--	--	--	--	--	--	--	--	--	--	--	--	--	--
				11.9	3.6283	--	--	--	--	--	--	--	--	--	--	--	--	--	--	--	--	--	--	--	36.8	3.659	--	--	--	--	--	--	--	--	--	--	--	--	--	--	--	--	--	--	--
				11.9	3.6289	--	--	--	--	--	--	--	--	--	--	--	--	--	--	--	--	--	--	--	36.9	3.659	--	--	--	--	--	--	--	--	--	--	--	--	--	--	--	--	--	--	--
				11.9	3.6292	--	--	--	--	--	--	--	--	--	--	--	--	--	--	--	--	--	--	--	37	3.6596	--	--	--	--	--	--	--	--	--	--	--	--	--	--	--	--	--	--	--
				11.9	3.6292	--	--	--	--	--	--	--	--	--	--	--	--	--	--	--	--	--	--	--	37	3.6593	--	--	--	--	--	--	--	--	--	--	--	--	--	--	--	--	--	--	--
				11.9	3.6289	--	--	--	--	--	--	--	--	--	--	--	--	--	--	--	--	--	--	--	37.1	3.6593	--	--	--	--	--	--	--	--	--	--	--	--	--	--	--	--	--	--	--
				12	3.6289	--	--	--	--	--	--	--	--	--	--	--	--	--	--	--	--	--	--	--	37.2	3.6593	--	--	--	--	--	--	--	--	--	--	--	--	--	--	--	--	--	--	--
				12	3.6289	--	--	--	--	--	--	--	--	--	--	--	--	--	--	--	--	--	--	--	37.2	3.6599	--	--	--	--	--	--	--	--	--	--	--	--	--	--	--	--	--	--	--
				12	3.6286	--	--	--	--	--	--	--	--	--	--	--	--	--	--	--	--	--	--	--	37.3	3.659	--	--	--	--	--	--	--	--	--	--	--	--	--	--	--	--	--	--	--
				12	3.6292	--	--	--	--	--	--	--	--	--	--	--	--	--	--	--	--	--	--	--	37.3	3.6599	--	--	--	--	--	--	--	--	--	--	--	--	--	--	--	--	--	--	--
				12	3.6289	--	--	--	--	--	--	--	--	--	--	--	--	--	--	--	--	--	--	--	37.4	3.6599	--	--	--	--	--	--	--	--	--	--	--	--	--	--	--	--	--	--	--
				12.1	3.6292	--	--	--	--	--	--	--	--	--	--	--	--	--	--	--	--	--	--	--	37.5	3.6596	--	--	--	--	--	--	--	--	--	--	--	--	--	--	--	--	--	--	--
				12.1	3.6292	--	--	--	--	--	--	--	--	--	--	--	--	--	--	--	--	--	--	--	37.5	3.6596	--	--	--	--	--	--	--	--	--	--	--	--	--	--	--	--	--	--	--
				12.1	3.6292	--	--	--	--	--	--	--	--	--	--	--	--	--	--	--	--	--	--	--	37.6	3.6599	--	--	--	--	--	--	--	--	--	--	--	--	--	--	--	--	--	--	--
				12.1	3.6289	--	--	--	--	--	--	--	--	--	--	--	--	--	--	--	--	--	--	--	37.7	3.6599	--	--	--	--	--	--	--	--	--	--	--	--	--	--	--	--	--	--	--
				12.1	3.6289	--	--	--	--	--	--	--	--	--	--	--	--	--	--	--	--	--	--	--	37.7	3.6599	--	--	--	--	--	--	--	--	--	--	--	--	--	--	--	--	--	--	--
				12.2	3.6292	--	--	--	--	--	--	--	--	--	--	--	--	--	--	--	--	--	--	--	37.8	3.6599	--	--	--	--	--	--	--	--	--	--	--	--	--	--	--	--	--	--	--
				12.2	3.6292	--	--	--	--	--	--	--	--	--	--	--	--	--	--	--	--	--	--	--	37.8	3.6602	--	--	--	--	--	--	--	--	--	--	--	--	--	--	--	--	--	--	--
				12.2	3.6292	--	--	--	--	--	--	--	--	--	--	--	--	--	--	--	--	--	--	--	37.9	3.6599	--	--	--	--	--	--	--	--	--	--	--	--	--	--	--	--	--	--	--
				12.2	3.6292	--	--	--	--	--	--	--	--	--	--	--	--	--	--	--	--	--	--	--	38	3.6602	--	--	--	--	--	--	--	--	--	--	--	--	--	--	--	--	--	--	--
				12.2	3.6292	--	--	--	--	--	--	--	--	--	--	--	--	--	--	--	--	--	--	--	38	3.6602	--	--	--	--	--	--	--	--	--	--	--	--	--	--	--	--	--	--	--
				12.3	3.6295	--	--	--	--	--	--	--	--	--	--	--	--	--	--	--	--	--	--	--	38.1	3.6602	--	--	--	--	--	--	--	--	--	--	--	--	--	--	--	--	--	--	--
				12.3	3.6295	--	--	--	--	--	--	--	--	--	--	--	--	--	--	--	--	--	--	--	38.2	3.6602	--	--	--	--	--	--	--	--	--	--	--	--	--	--	--	--	--	--	--
				12.3	3.6292	--	--	--	--	--	--	--	--	--	--	--	--	--	--	--	--	--	--	--	38.2	3.6602	--	--	--	--	--	--	--	--	--	--	--	--	--	--	--	--	--	--	--
				12.3	3.6295	--	--	--	--	--	--	--	--	--	--	--	--	--	--	--	--	--	--	--	38.3	3.6608	--	--	--	--	--	--	--	--	--	--	--	--	--	--	--	--	--	--	--
				12.3	3.6292	--	--	--	--	--	--	--	--	--	--	--	--	--	--	--	--	--	--	--	38.3	3.6602	--	--	--	--	--	--	--	--	--	--	--	--	--	--	--	--	--	--	--
				12.4	3.6292	--	--	--	--	--	--	--	--	--	--	--	--	--	--	--	--	--	--	--	38.4	3.6605	--	--	--	--	--	--	--	--	--	--	--	--	--	--	--	--	--	--	--
				12.4	3.6295	--	--	--	--	--	--	--	--	--	--	--	--	--	--	--	--	--	--	--	38.5	3.6608	--	--	--	--	--	--	--	--	--	--	--	--	--	--	--	--	--	--	--
				12.4	3.6298	--	--	--	--	--	--	--	--	--	--	--	--	--	--	--	--	--	--	--	38.5	3.6605	--	--	--	--	--	--	--	--	--	--	--	--	--	--	--	--	--	--	--
				12.4	3.6298	--	--	--	--	--	--	--	--	--	--	--	--	--	--	--	--	--	--	--	38.6	3.6608	--	--	--	--	--	--	--	--	--	--	--	--	--	--	--	--	--	--	--
				12.4	3.6301	--	--	--	--	--	--	--	--	--	--	--	--	--	--	--	--	--	--	--	38.7	3.6608	--	--	--	--	--	--	--	--	--	--	--	--	--	--	--	--	--	--	--
				12.5	3.6298	--	--	--	--	--	--	--	--	--	--	--	--	--	--	--	--	--	--	--	38.7	3.6608	--	--	--	--	--	--	--	--	--	--	--	--	--	--	--	--	--	--	--
				12.5	3.6304	--	--	--	--	--	--	--	--	--	--	--	--	--	--	--	--	--	--	--	38.8	3.6618	--	--	--	--	--	--	--	--	--	--	--	--	--	--	--	--	--	--	--
				12.5	3.6304	--	--	--	--	--	--	--	--	--	--	--	--	--	--	--	--	--	--	--	38.8	3.6618	--	--	--	--	--	--	--	--	--	--	--	--	--	--	--	--	--	--	--
				12.5	3.6308	--	--	--	--	--	--	--	--	--	--	--	--	--	--	--	--	--	--	--	38.9	3.6614	--	--	--	--	--	--	--	--	--	--	--	--	--	--	--	--	--	--	--
				12.5	3.6304	--	--	--	--	--	--	--	--	--	--	--	--	--	--	--	--	--	--	--	39	3.6618	--	--	--	--	--	--	--	--	--	--	--	--	--	--	--	--	--	--	--
				12.6	3.6308	--	--	--	--	--	--	--	--	--	--	--	--	--	--	--	--	--	--	--	39	3.6618	--	--	--	--	--	--	--	--	--	--	--	--	--	--	--	--	--	--	--
				12.6	3.6308	--	--	--	--	--	--	--	--	--	--	--	--	--	--	--	--	--	--	--	39.1	3.6618	--	--	--	--	--	--	--	--	--	--	--	--	--	--	--	--	--	--	--
				12.6	3.6304	--	--	--	--	--	--	--	--	--	--	--	--	--	--	--	--	--	--	--	39.2	3.6618	--	--	--	--	--	--	--	--	--	--	--	--	--	--	--	--	--	--	--
				12.6	3.6311	--	--	--	--	--	--	--	--	--	--	--	--	--	--	--	--	--	--	--	39.2	3.6618	--	--	--	--	--	--	--	--	--	--	--	--	--	--	--	--	--	--	--
				12.6	3.6308	--	--	--	--	--	--	--	--	--	--	--	--	--	--	--	--	--	--	--	39.3	3.6614	--	--	--	--	--	--	--	--	--	--	--	--	--	--	--	--	--	--	--
				12.7	3.6308	--	--	--	--	--	--	--	--	--	--	--	--	--	--	--	--	--	--	--	39.3	3.6618	--	--	--	--	--	--	--	--	--	--	--	--	--	--	--	--	--	--	--
				12.7	3.6311	--	--	--	--	--	--	--	--	--	--	--	--	--	--	--	--	--	--	--	39.4	3.6618	--	--	--	--	--	--	--	--	--	--	--	--	--	--	--	--	--	--	--
				12.7	3.6304	--	--	--	--	--	--	--	--	--	--	--	--	--	--	--	--	--	--	--	39.5	3.6618	--	--	--	--	--	--	--	--	--	--	--	--	--	--	--	--	--	--	--
				12.7	3.6308	--	--	--	--	--	--	--	--	--	--	--	--	--	--	--	--	--	--	--	39.5	3.6614	--	--	--	--	--	--	--	--	--	--	--	--	--	--	--	--	--	--	--
				12.7	3.6314	--	--	--	--	--	--	--	--	--	--	--	--	--	--	--	--	--	--	--	39.6	3.6614	--	--	--	--	--	--	--	--	--	--	--	--	--	--	--	--	--	--	--
				12.8	3.6314	--	--	--	--	--	--	--	--	--	--	--	--	--	--	--	--	--	--	--	39.7	3.6618	--	--	--	--	--	--	--	--	--	--	--	--	--	--	--	--	--	--	--
				12.8	3.6314	--	--	--	--	--	--	--	--	--	--	--	--	--	--	--	--	--	--	--	39.7	3.6618	--	--	--	--	--	--	--	--	--	--	--	--	--	--	--	--	--	--	--
				12.8	3.6314	--	--	--	--	--	--	--	--	--	--	--	--	--	--	--	--	--	--	--	39.8	3.6618	--	--	--	--	--	--	--	--	--	--	--	--	--	--	--	--	--	--	--
				12.8	3.6314	--	--	--	--	--	--	--	--	--	--	--	--	--	--	--	--	--	--	--	39.8	3.6627	--	--	--	--	--	--	--	--	--	--	--	--	--	--	--	--	--	--	--
				12.8	3.6314	--	--	--	--	--	--	--	--	--	--	--	--	--	--	--	--	--	--	--	39.9	3.6627	--	--	--	--	--	--	--	--	--	--	--	--	--	--	--	--	--	--	--
				12.9	3.6314	--	--	--	--	--	--	--	--	--	--	--	--	--	--	--	--	--	--	--	40	3.6627	--	--	--	--	--	--	--	--	--	--	--	--	--	--	--	--	--	--	--
				12.9	3.6317	--	--	--	--	--	--	--	--	--	--	--	--	--	--	--	--	--	--	--	40	3.663	--	--	--	--	--	--	--	--	--	--	--	--	--	--	--	--	--	--	--
				12.9	3.632	--	--	--	--	--	--	--	--	--	--	--	--	--	--	--	--	--	--	--	40.1	3.663	--	--	--	--	--	--	--	--	--	--	--	--	--	--	--	--	--	--	--
				12.9	3.632	--	--	--	--	--	--	--	--	--	--	--	--	--	--	--	--	--	--	--	40.2	3.6627	--	--	--	--	--	--	--	--	--	--	--	--	--	--	--	--	--	--	--
				12.9	3.6314	--	--	--	--	--	--	--	--	--	--	--	--	--	--	--	--	--	--	--	40.2	3.6636	--	--	--	--	--	--	--	--	--	--	--	--	--	--	--	--	--	--	--
				13	3.6311	--	--	--	--	--	--	--	--	--	--	--	--	--	--	--	--	--	--	--	40.3	3.6636	--	--	--	--	--	--	--	--	--	--	--	--	--	--	--	--	--	--	--
				13	3.6317	--	--	--	--	--	--	--	--	--	--	--	--	--	--	--	--	--	--	--	40.3	3.6636	--	--	--	--	--	--	--	--	--	--	--	--	--	--	--	--	--	--	--
				13	3.632	--	--	--	--	--	--	--	--	--	--	--	--	--	--	--	--	--	--	--	40.4	3.6636	--	--	--	--	--	--	--	--	--	--	--	--	--	--	--	--	--	--	--
				13	3.632	--	--	--	--	--	--	--	--	--	--	--	--	--	--	--	--	--	--	--	40.5	3.6636	--	--	--	--	--	--	--	--	--	--	--	--	--	--	--	--	--	--	--
				13	3.632	--	--	--	--	--	--	--	--	--	--	--	--	--	--	--	--	--	--	--	40.5	3.6636	--	--	--	--	--	--	--	--	--	--	--	--	--	--	--	--	--	--	--
				13.1	3.6317	--	--	--	--	--	--	--	--	--	--	--	--	--	--	--	--	--	--	--	40.6	3.6636	--	--	--	--	--	--	--	--	--	--	--	--	--	--	--	--	--	--	--
				13.1	3.6317	--	--	--	--	--	--	--	--	--	--	--	--	--	--	--	--	--	--	--	40.7	3.6636	--	--	--	--	--	--	--	--	--	--	--	--	--	--	--	--	--	--	--
				13.1	3.632	--	--	--	--	--	--	--	--	--	--	--	--	--	--	--	--	--	--	--	40.7	3.6636	--	--	--	--	--	--	--	--	--	--	--	--	--	--	--	--	--	--	--
				13.1	3.632	--	--	--	--	--	--	--	--	--	--	--	--	--	--	--	--	--	--	--	40.8	3.6639	--	--	--	--	--	--	--	--	--	--	--	--	--	--	--	--	--	--	--
				13.1	3.6317	--	--	--	--	--	--	--	--	--	--	--	--	--	--	--	--	--	--	--	40.8	3.6642	--	--	--	--	--	--	--	--	--	--	--	--	--	--	--	--	--	--	--
				13.2	3.6317	--	--	--	--	--	--	--	--	--	--	--	--	--	--	--	--	--	--	--	40.9	3.6639	--	--	--	--	--	--	--	--	--	--	--	--	--	--	--	--	--	--	--
				13.2	3.632	--	--	--	--	--	--	--	--	--	--	--	--	--	--	--	--	--	--	--	41	3.6636	--	--	--	--	--	--	--	--	--	--	--	--	--	--	--	--	--	--	--
				13.2	3.632	--	--	--	--	--	--	--	--	--	--	--	--	--	--	--	--	--	--	--	41	3.6645	--	--	--	--	--	--	--	--	--	--	--	--	--	--	--	--	--	--	--
				13.2	3.632	--	--	--	--	--	--	--	--	--	--	--	--	--	--	--	--	--	--	--	41.1	3.6645	--	--	--	--	--	--	--	--	--	--	--	--	--	--	--	--	--	--	--
				13.2	3.632	--	--	--	--	--	--	--	--	--	--	--	--	--	--	--	--	--	--	--	41.2	3.6645	--	--	--	--	--	--	--	--	--	--	--	--	--	--	--	--	--	--	--
				13.3	3.632	--	--	--	--	--	--	--	--	--	--	--	--	--	--	--	--	--	--	--	41.2	3.6645	--	--	--	--	--	--	--	--	--	--	--	--	--	--	--	--	--	--	--
				13.3	3.632	--	--	--	--	--	--	--	--	--	--	--	--	--	--	--	--	--	--	--	41.3	3.6645	--	--	--	--	--	--	--	--	--	--	--	--	--	--	--	--	--	--	--
				13.3	3.632	--	--	--	--	--	--	--	--	--	--	--	--	--	--	--	--	--	--	--	41.3	3.6645	--	--	--	--	--	--	--	--	--	--	--	--	--	--	--	--	--	--	--
				13.3	3.632	--	--	--	--	--	--	--	--	--	--	--	--	--	--	--	--	--	--	--	41.4	3.6645	--	--	--	--	--	--	--	--	--	--	--	--	--	--	--	--	--	--	--
				13.3	3.632	--	--	--	--	--	--	--	--	--	--	--	--	--	--	--	--	--	--	--	41.5	3.6645	--	--	--	--	--	--	--	--	--	--	--	--	--	--	--	--	--	--	--
				13.4	3.632	--	--	--	--	--	--	--	--	--	--	--	--	--	--	--	--	--	--	--	41.5	3.6645	--	--	--	--	--	--	--	--	--	--	--	--	--	--	--	--	--	--	--
				13.4	3.632	--	--	--	--	--	--	--	--	--	--	--	--	--	--	--	--	--	--	--	41.6	3.6652	--	--	--	--	--	--	--	--	--	--	--	--	--	--	--	--	--	--	--
				13.4	3.6323	--	--	--	--	--	--	--	--	--	--	--	--	--	--	--	--	--	--	--	41.7	3.6645	--	--	--	--	--	--	--	--	--	--	--	--	--	--	--	--	--	--	--
				13.4	3.6326	--	--	--	--	--	--	--	--	--	--	--	--	--	--	--	--	--	--	--	41.7	3.6652	--	--	--	--	--	--	--	--	--	--	--	--	--	--	--	--	--	--	--
				13.4	3.6323	--	--	--	--	--	--	--	--	--	--	--	--	--	--	--	--	--	--	--	41.8	3.6655	--	--	--	--	--	--	--	--	--	--	--	--	--	--	--	--	--	--	--
				13.5	3.6323	--	--	--	--	--	--	--	--	--	--	--	--	--	--	--	--	--	--	--	41.8	3.6655	--	--	--	--	--	--	--	--	--	--	--	--	--	--	--	--	--	--	--
				13.5	3.6329	--	--	--	--	--	--	--	--	--	--	--	--	--	--	--	--	--	--	--	41.9	3.6655	--	--	--	--	--	--	--	--	--	--	--	--	--	--	--	--	--	--	--
				13.5	3.6329	--	--	--	--	--	--	--	--	--	--	--	--	--	--	--	--	--	--	--	42	3.6652	--	--	--	--	--	--	--	--	--	--	--	--	--	--	--	--	--	--	--
				13.5	3.6329	--	--	--	--	--	--	--	--	--	--	--	--	--	--	--	--	--	--	--	42	3.6655	--	--	--	--	--	--	--	--	--	--	--	--	--	--	--	--	--	--	--
				13.5	3.6329	--	--	--	--	--	--	--	--	--	--	--	--	--	--	--	--	--	--	--	42.1	3.6655	--	--	--	--	--	--	--	--	--	--	--	--	--	--	--	--	--	--	--
				13.6	3.6329	--	--	--	--	--	--	--	--	--	--	--	--	--	--	--	--	--	--	--	42.2	3.6655	--	--	--	--	--	--	--	--	--	--	--	--	--	--	--	--	--	--	--
				13.6	3.6329	--	--	--	--	--	--	--	--	--	--	--	--	--	--	--	--	--	--	--	42.2	3.6655	--	--	--	--	--	--	--	--	--	--	--	--	--	--	--	--	--	--	--
				13.6	3.6332	--	--	--	--	--	--	--	--	--	--	--	--	--	--	--	--	--	--	--	42.3	3.6655	--	--	--	--	--	--	--	--	--	--	--	--	--	--	--	--	--	--	--
				13.6	3.6329	--	--	--	--	--	--	--	--	--	--	--	--	--	--	--	--	--	--	--	42.3	3.6655	--	--	--	--	--	--	--	--	--	--	--	--	--	--	--	--	--	--	--
				13.6	3.6329	--	--	--	--	--	--	--	--	--	--	--	--	--	--	--	--	--	--	--	42.4	3.6655	--	--	--	--	--	--	--	--	--	--	--	--	--	--	--	--	--	--	--
				13.7	3.6332	--	--	--	--	--	--	--	--	--	--	--	--	--	--	--	--	--	--	--	42.5	3.6655	--	--	--	--	--	--	--	--	--	--	--	--	--	--	--	--	--	--	--
				13.7	3.6332	--	--	--	--	--	--	--	--	--	--	--	--	--	--	--	--	--	--	--	42.5	3.6655	--	--	--	--	--	--	--	--	--	--	--	--	--	--	--	--	--	--	--
				13.7	3.6329	--	--	--	--	--	--	--	--	--	--	--	--	--	--	--	--	--	--	--	42.6	3.6661	--	--	--	--	--	--	--	--	--	--	--	--	--	--	--	--	--	--	--
				13.7	3.6329	--	--	--	--	--	--	--	--	--	--	--	--	--	--	--	--	--	--	--	42.7	3.6658	--	--	--	--	--	--	--	--	--	--	--	--	--	--	--	--	--	--	--
				13.7	3.6332	--	--	--	--	--	--	--	--	--	--	--	--	--	--	--	--	--	--	--	42.7	3.6664	--	--	--	--	--	--	--	--	--	--	--	--	--	--	--	--	--	--	--
				13.8	3.6332	--	--	--	--	--	--	--	--	--	--	--	--	--	--	--	--	--	--	--	42.8	3.6664	--	--	--	--	--	--	--	--	--	--	--	--	--	--	--	--	--	--	--
				13.8	3.6332	--	--	--	--	--	--	--	--	--	--	--	--	--	--	--	--	--	--	--	42.8	3.6664	--	--	--	--	--	--	--	--	--	--	--	--	--	--	--	--	--	--	--
				13.8	3.6335	--	--	--	--	--	--	--	--	--	--	--	--	--	--	--	--	--	--	--	42.9	3.6664	--	--	--	--	--	--	--	--	--	--	--	--	--	--	--	--	--	--	--
				13.8	3.6335	--	--	--	--	--	--	--	--	--	--	--	--	--	--	--	--	--	--	--	43	3.6664	--	--	--	--	--	--	--	--	--	--	--	--	--	--	--	--	--	--	--
				13.8	3.6339	--	--	--	--	--	--	--	--	--	--	--	--	--	--	--	--	--	--	--	43	3.6664	--	--	--	--	--	--	--	--	--	--	--	--	--	--	--	--	--	--	--
				13.9	3.6339	--	--	--	--	--	--	--	--	--	--	--	--	--	--	--	--	--	--	--	43.1	3.667	--	--	--	--	--	--	--	--	--	--	--	--	--	--	--	--	--	--	--
				13.9	3.6339	--	--	--	--	--	--	--	--	--	--	--	--	--	--	--	--	--	--	--	43.2	3.6667	--	--	--	--	--	--	--	--	--	--	--	--	--	--	--	--	--	--	--
				13.9	3.6339	--	--	--	--	--	--	--	--	--	--	--	--	--	--	--	--	--	--	--	43.2	3.6667	--	--	--	--	--	--	--	--	--	--	--	--	--	--	--	--	--	--	--
				13.9	3.6339	--	--	--	--	--	--	--	--	--	--	--	--	--	--	--	--	--	--	--	43.3	3.6664	--	--	--	--	--	--	--	--	--	--	--	--	--	--	--	--	--	--	--
				13.9	3.6339	--	--	--	--	--	--	--	--	--	--	--	--	--	--	--	--	--	--	--	43.3	3.667	--	--	--	--	--	--	--	--	--	--	--	--	--	--	--	--	--	--	--
				14	3.6339	--	--	--	--	--	--	--	--	--	--	--	--	--	--	--	--	--	--	--	43.4	3.6673	--	--	--	--	--	--	--	--	--	--	--	--	--	--	--	--	--	--	--
				14	3.6339	--	--	--	--	--	--	--	--	--	--	--	--	--	--	--	--	--	--	--	43.5	3.6676	--	--	--	--	--	--	--	--	--	--	--	--	--	--	--	--	--	--	--
				14	3.6335	--	--	--	--	--	--	--	--	--	--	--	--	--	--	--	--	--	--	--	43.5	3.6673	--	--	--	--	--	--	--	--	--	--	--	--	--	--	--	--	--	--	--
				14	3.6339	--	--	--	--	--	--	--	--	--	--	--	--	--	--	--	--	--	--	--	43.6	3.6676	--	--	--	--	--	--	--	--	--	--	--	--	--	--	--	--	--	--	--
				14	3.6339	--	--	--	--	--	--	--	--	--	--	--	--	--	--	--	--	--	--	--	43.7	3.6683	--	--	--	--	--	--	--	--	--	--	--	--	--	--	--	--	--	--	--
				14.1	3.6339	--	--	--	--	--	--	--	--	--	--	--	--	--	--	--	--	--	--	--	43.7	3.668	--	--	--	--	--	--	--	--	--	--	--	--	--	--	--	--	--	--	--
				14.1	3.6339	--	--	--	--	--	--	--	--	--	--	--	--	--	--	--	--	--	--	--	43.8	3.6683	--	--	--	--	--	--	--	--	--	--	--	--	--	--	--	--	--	--	--
				14.1	3.6339	--	--	--	--	--	--	--	--	--	--	--	--	--	--	--	--	--	--	--	43.8	3.6683	--	--	--	--	--	--	--	--	--	--	--	--	--	--	--	--	--	--	--
				14.1	3.6339	--	--	--	--	--	--	--	--	--	--	--	--	--	--	--	--	--	--	--	43.9	3.6683	--	--	--	--	--	--	--	--	--	--	--	--	--	--	--	--	--	--	--
				14.1	3.6342	--	--	--	--	--	--	--	--	--	--	--	--	--	--	--	--	--	--	--	44	3.6683	--	--	--	--	--	--	--	--	--	--	--	--	--	--	--	--	--	--	--
				14.2	3.6342	--	--	--	--	--	--	--	--	--	--	--	--	--	--	--	--	--	--	--	44	3.6683	--	--	--	--	--	--	--	--	--	--	--	--	--	--	--	--	--	--	--
				14.2	3.6339	--	--	--	--	--	--	--	--	--	--	--	--	--	--	--	--	--	--	--	44.1	3.6689	--	--	--	--	--	--	--	--	--	--	--	--	--	--	--	--	--	--	--
				14.2	3.6339	--	--	--	--	--	--	--	--	--	--	--	--	--	--	--	--	--	--	--	44.2	3.6692	--	--	--	--	--	--	--	--	--	--	--	--	--	--	--	--	--	--	--
				14.2	3.6342	--	--	--	--	--	--	--	--	--	--	--	--	--	--	--	--	--	--	--	44.2	3.6692	--	--	--	--	--	--	--	--	--	--	--	--	--	--	--	--	--	--	--
				14.2	3.6342	--	--	--	--	--	--	--	--	--	--	--	--	--	--	--	--	--	--	--	44.3	3.6692	--	--	--	--	--	--	--	--	--	--	--	--	--	--	--	--	--	--	--
				14.3	3.6345	--	--	--	--	--	--	--	--	--	--	--	--	--	--	--	--	--	--	--	44.3	3.6692	--	--	--	--	--	--	--	--	--	--	--	--	--	--	--	--	--	--	--
				14.3	3.6345	--	--	--	--	--	--	--	--	--	--	--	--	--	--	--	--	--	--	--	44.4	3.6692	--	--	--	--	--	--	--	--	--	--	--	--	--	--	--	--	--	--	--
				14.3	3.6348	--	--	--	--	--	--	--	--	--	--	--	--	--	--	--	--	--	--	--	44.5	3.6692	--	--	--	--	--	--	--	--	--	--	--	--	--	--	--	--	--	--	--
				14.3	3.6345	--	--	--	--	--	--	--	--	--	--	--	--	--	--	--	--	--	--	--	44.5	3.6692	--	--	--	--	--	--	--	--	--	--	--	--	--	--	--	--	--	--	--
				14.3	3.6342	--	--	--	--	--	--	--	--	--	--	--	--	--	--	--	--	--	--	--	44.6	3.6692	--	--	--	--	--	--	--	--	--	--	--	--	--	--	--	--	--	--	--
				14.4	3.6342	--	--	--	--	--	--	--	--	--	--	--	--	--	--	--	--	--	--	--	44.6	3.6692	--	--	--	--	--	--	--	--	--	--	--	--	--	--	--	--	--	--	--
				14.4	3.6345	--	--	--	--	--	--	--	--	--	--	--	--	--	--	--	--	--	--	--	44.7	3.6692	--	--	--	--	--	--	--	--	--	--	--	--	--	--	--	--	--	--	--
				14.4	3.6345	--	--	--	--	--	--	--	--	--	--	--	--	--	--	--	--	--	--	--	44.8	3.6692	--	--	--	--	--	--	--	--	--	--	--	--	--	--	--	--	--	--	--
				14.4	3.6348	--	--	--	--	--	--	--	--	--	--	--	--	--	--	--	--	--	--	--	44.8	3.6692	--	--	--	--	--	--	--	--	--	--	--	--	--	--	--	--	--	--	--
				14.4	3.6348	--	--	--	--	--	--	--	--	--	--	--	--	--	--	--	--	--	--	--	44.9	3.6692	--	--	--	--	--	--	--	--	--	--	--	--	--	--	--	--	--	--	--
				14.5	3.6345	--	--	--	--	--	--	--	--	--	--	--	--	--	--	--	--	--	--	--	45	3.6692	--	--	--	--	--	--	--	--	--	--	--	--	--	--	--	--	--	--	--
				14.5	3.6348	--	--	--	--	--	--	--	--	--	--	--	--	--	--	--	--	--	--	--	45	3.6695	--	--	--	--	--	--	--	--	--	--	--	--	--	--	--	--	--	--	--
				14.5	3.6348	--	--	--	--	--	--	--	--	--	--	--	--	--	--	--	--	--	--	--	45.1	3.6698	--	--	--	--	--	--	--	--	--	--	--	--	--	--	--	--	--	--	--
				14.5	3.6345	--	--	--	--	--	--	--	--	--	--	--	--	--	--	--	--	--	--	--	45.1	3.6695	--	--	--	--	--	--	--	--	--	--	--	--	--	--	--	--	--	--	--
				14.5	3.6342	--	--	--	--	--	--	--	--	--	--	--	--	--	--	--	--	--	--	--	45.2	3.6698	--	--	--	--	--	--	--	--	--	--	--	--	--	--	--	--	--	--	--
				14.6	3.6342	--	--	--	--	--	--	--	--	--	--	--	--	--	--	--	--	--	--	--	45.3	3.6692	--	--	--	--	--	--	--	--	--	--	--	--	--	--	--	--	--	--	--
				14.6	3.6345	--	--	--	--	--	--	--	--	--	--	--	--	--	--	--	--	--	--	--	45.3	3.6695	--	--	--	--	--	--	--	--	--	--	--	--	--	--	--	--	--	--	--
				14.6	3.6345	--	--	--	--	--	--	--	--	--	--	--	--	--	--	--	--	--	--	--	45.4	3.6695	--	--	--	--	--	--	--	--	--	--	--	--	--	--	--	--	--	--	--
				14.6	3.6345	--	--	--	--	--	--	--	--	--	--	--	--	--	--	--	--	--	--	--	45.5	3.6692	--	--	--	--	--	--	--	--	--	--	--	--	--	--	--	--	--	--	--
				14.6	3.6345	--	--	--	--	--	--	--	--	--	--	--	--	--	--	--	--	--	--	--	45.5	3.6698	--	--	--	--	--	--	--	--	--	--	--	--	--	--	--	--	--	--	--
				14.7	3.6345	--	--	--	--	--	--	--	--	--	--	--	--	--	--	--	--	--	--	--	45.6	3.6701	--	--	--	--	--	--	--	--	--	--	--	--	--	--	--	--	--	--	--
				14.7	3.6348	--	--	--	--	--	--	--	--	--	--	--	--	--	--	--	--	--	--	--	45.6	3.6698	--	--	--	--	--	--	--	--	--	--	--	--	--	--	--	--	--	--	--
				14.7	3.6348	--	--	--	--	--	--	--	--	--	--	--	--	--	--	--	--	--	--	--	45.7	3.6704	--	--	--	--	--	--	--	--	--	--	--	--	--	--	--	--	--	--	--
				14.7	3.6348	--	--	--	--	--	--	--	--	--	--	--	--	--	--	--	--	--	--	--	45.8	3.6707	--	--	--	--	--	--	--	--	--	--	--	--	--	--	--	--	--	--	--
				14.7	3.6348	--	--	--	--	--	--	--	--	--	--	--	--	--	--	--	--	--	--	--	45.8	3.6704	--	--	--	--	--	--	--	--	--	--	--	--	--	--	--	--	--	--	--
				14.8	3.6348	--	--	--	--	--	--	--	--	--	--	--	--	--	--	--	--	--	--	--	45.9	3.6701	--	--	--	--	--	--	--	--	--	--	--	--	--	--	--	--	--	--	--
				14.8	3.6348	--	--	--	--	--	--	--	--	--	--	--	--	--	--	--	--	--	--	--	46	3.6701	--	--	--	--	--	--	--	--	--	--	--	--	--	--	--	--	--	--	--
				14.8	3.6348	--	--	--	--	--	--	--	--	--	--	--	--	--	--	--	--	--	--	--	46	3.6704	--	--	--	--	--	--	--	--	--	--	--	--	--	--	--	--	--	--	--
				14.8	3.6348	--	--	--	--	--	--	--	--	--	--	--	--	--	--	--	--	--	--	--	46.1	3.6704	--	--	--	--	--	--	--	--	--	--	--	--	--	--	--	--	--	--	--
				14.8	3.6348	--	--	--	--	--	--	--	--	--	--	--	--	--	--	--	--	--	--	--	46.1	3.6701	--	--	--	--	--	--	--	--	--	--	--	--	--	--	--	--	--	--	--
				14.9	3.6351	--	--	--	--	--	--	--	--	--	--	--	--	--	--	--	--	--	--	--	46.2	3.6701	--	--	--	--	--	--	--	--	--	--	--	--	--	--	--	--	--	--	--
				14.9	3.6354	--	--	--	--	--	--	--	--	--	--	--	--	--	--	--	--	--	--	--	46.3	3.6701	--	--	--	--	--	--	--	--	--	--	--	--	--	--	--	--	--	--	--
				14.9	3.6351	--	--	--	--	--	--	--	--	--	--	--	--	--	--	--	--	--	--	--	46.3	3.6711	--	--	--	--	--	--	--	--	--	--	--	--	--	--	--	--	--	--	--
				14.9	3.6348	--	--	--	--	--	--	--	--	--	--	--	--	--	--	--	--	--	--	--	46.4	3.6704	--	--	--	--	--	--	--	--	--	--	--	--	--	--	--	--	--	--	--
				14.9	3.6351	--	--	--	--	--	--	--	--	--	--	--	--	--	--	--	--	--	--	--	46.5	3.6704	--	--	--	--	--	--	--	--	--	--	--	--	--	--	--	--	--	--	--
				15	3.6354	--	--	--	--	--	--	--	--	--	--	--	--	--	--	--	--	--	--	--	46.5	3.6701	--	--	--	--	--	--	--	--	--	--	--	--	--	--	--	--	--	--	--
				15	3.6351	--	--	--	--	--	--	--	--	--	--	--	--	--	--	--	--	--	--	--	46.6	3.6704	--	--	--	--	--	--	--	--	--	--	--	--	--	--	--	--	--	--	--
				15	3.6351	--	--	--	--	--	--	--	--	--	--	--	--	--	--	--	--	--	--	--	46.6	3.6701	--	--	--	--	--	--	--	--	--	--	--	--	--	--	--	--	--	--	--
				15	3.6357	--	--	--	--	--	--	--	--	--	--	--	--	--	--	--	--	--	--	--	46.7	3.6701	--	--	--	--	--	--	--	--	--	--	--	--	--	--	--	--	--	--	--
				15	3.6357	--	--	--	--	--	--	--	--	--	--	--	--	--	--	--	--	--	--	--	46.8	3.6707	--	--	--	--	--	--	--	--	--	--	--	--	--	--	--	--	--	--	--
				15.1	3.6354	--	--	--	--	--	--	--	--	--	--	--	--	--	--	--	--	--	--	--	46.8	3.6701	--	--	--	--	--	--	--	--	--	--	--	--	--	--	--	--	--	--	--
				15.1	3.6354	--	--	--	--	--	--	--	--	--	--	--	--	--	--	--	--	--	--	--	46.9	3.6711	--	--	--	--	--	--	--	--	--	--	--	--	--	--	--	--	--	--	--
				15.1	3.6357	--	--	--	--	--	--	--	--	--	--	--	--	--	--	--	--	--	--	--	47	3.6707	--	--	--	--	--	--	--	--	--	--	--	--	--	--	--	--	--	--	--
				15.1	3.6357	--	--	--	--	--	--	--	--	--	--	--	--	--	--	--	--	--	--	--	47	3.6711	--	--	--	--	--	--	--	--	--	--	--	--	--	--	--	--	--	--	--
				15.1	3.6357	--	--	--	--	--	--	--	--	--	--	--	--	--	--	--	--	--	--	--	47.1	3.6711	--	--	--	--	--	--	--	--	--	--	--	--	--	--	--	--	--	--	--
				15.2	3.6357	--	--	--	--	--	--	--	--	--	--	--	--	--	--	--	--	--	--	--	47.1	3.6714	--	--	--	--	--	--	--	--	--	--	--	--	--	--	--	--	--	--	--
				15.2	3.6357	--	--	--	--	--	--	--	--	--	--	--	--	--	--	--	--	--	--	--	47.2	3.6711	--	--	--	--	--	--	--	--	--	--	--	--	--	--	--	--	--	--	--
				15.2	3.636	--	--	--	--	--	--	--	--	--	--	--	--	--	--	--	--	--	--	--	47.3	3.6714	--	--	--	--	--	--	--	--	--	--	--	--	--	--	--	--	--	--	--
				15.2	3.636	--	--	--	--	--	--	--	--	--	--	--	--	--	--	--	--	--	--	--	47.3	3.672	--	--	--	--	--	--	--	--	--	--	--	--	--	--	--	--	--	--	--
				15.2	3.636	--	--	--	--	--	--	--	--	--	--	--	--	--	--	--	--	--	--	--	47.4	3.672	--	--	--	--	--	--	--	--	--	--	--	--	--	--	--	--	--	--	--
				15.3	3.636	--	--	--	--	--	--	--	--	--	--	--	--	--	--	--	--	--	--	--	47.5	3.672	--	--	--	--	--	--	--	--	--	--	--	--	--	--	--	--	--	--	--
				15.3	3.636	--	--	--	--	--	--	--	--	--	--	--	--	--	--	--	--	--	--	--	47.5	3.672	--	--	--	--	--	--	--	--	--	--	--	--	--	--	--	--	--	--	--
				15.3	3.6363	--	--	--	--	--	--	--	--	--	--	--	--	--	--	--	--	--	--	--	47.6	3.6723	--	--	--	--	--	--	--	--	--	--	--	--	--	--	--	--	--	--	--
				15.3	3.6363	--	--	--	--	--	--	--	--	--	--	--	--	--	--	--	--	--	--	--	47.6	3.6729	--	--	--	--	--	--	--	--	--	--	--	--	--	--	--	--	--	--	--
				15.3	3.6366	--	--	--	--	--	--	--	--	--	--	--	--	--	--	--	--	--	--	--	47.7	3.6729	--	--	--	--	--	--	--	--	--	--	--	--	--	--	--	--	--	--	--
				15.4	3.6366	--	--	--	--	--	--	--	--	--	--	--	--	--	--	--	--	--	--	--	47.8	3.6732	--	--	--	--	--	--	--	--	--	--	--	--	--	--	--	--	--	--	--
				15.4	3.6366	--	--	--	--	--	--	--	--	--	--	--	--	--	--	--	--	--	--	--	47.8	3.6729	--	--	--	--	--	--	--	--	--	--	--	--	--	--	--	--	--	--	--
				15.4	3.6366	--	--	--	--	--	--	--	--	--	--	--	--	--	--	--	--	--	--	--	47.9	3.6735	--	--	--	--	--	--	--	--	--	--	--	--	--	--	--	--	--	--	--
				15.4	3.637	--	--	--	--	--	--	--	--	--	--	--	--	--	--	--	--	--	--	--	48	3.6735	--	--	--	--	--	--	--	--	--	--	--	--	--	--	--	--	--	--	--
				15.4	3.6366	--	--	--	--	--	--	--	--	--	--	--	--	--	--	--	--	--	--	--	48	3.6738	--	--	--	--	--	--	--	--	--	--	--	--	--	--	--	--	--	--	--
				15.5	3.637	--	--	--	--	--	--	--	--	--	--	--	--	--	--	--	--	--	--	--	48.1	3.6738	--	--	--	--	--	--	--	--	--	--	--	--	--	--	--	--	--	--	--
				15.5	3.6376	--	--	--	--	--	--	--	--	--	--	--	--	--	--	--	--	--	--	--	48.1	3.6738	--	--	--	--	--	--	--	--	--	--	--	--	--	--	--	--	--	--	--
				15.5	3.6376	--	--	--	--	--	--	--	--	--	--	--	--	--	--	--	--	--	--	--	48.2	3.6738	--	--	--	--	--	--	--	--	--	--	--	--	--	--	--	--	--	--	--
				15.5	3.6376	--	--	--	--	--	--	--	--	--	--	--	--	--	--	--	--	--	--	--	48.3	3.6738	--	--	--	--	--	--	--	--	--	--	--	--	--	--	--	--	--	--	--
				15.5	3.6376	--	--	--	--	--	--	--	--	--	--	--	--	--	--	--	--	--	--	--	48.3	3.6738	--	--	--	--	--	--	--	--	--	--	--	--	--	--	--	--	--	--	--
				15.6	3.6376	--	--	--	--	--	--	--	--	--	--	--	--	--	--	--	--	--	--	--	48.4	3.6738	--	--	--	--	--	--	--	--	--	--	--	--	--	--	--	--	--	--	--
				15.6	3.6373	--	--	--	--	--	--	--	--	--	--	--	--	--	--	--	--	--	--	--	48.5	3.6738	--	--	--	--	--	--	--	--	--	--	--	--	--	--	--	--	--	--	--
				15.6	3.6376	--	--	--	--	--	--	--	--	--	--	--	--	--	--	--	--	--	--	--	48.5	3.6745	--	--	--	--	--	--	--	--	--	--	--	--	--	--	--	--	--	--	--
				15.6	3.6376	--	--	--	--	--	--	--	--	--	--	--	--	--	--	--	--	--	--	--	48.6	3.6748	--	--	--	--	--	--	--	--	--	--	--	--	--	--	--	--	--	--	--
				15.6	3.6376	--	--	--	--	--	--	--	--	--	--	--	--	--	--	--	--	--	--	--	48.6	3.6745	--	--	--	--	--	--	--	--	--	--	--	--	--	--	--	--	--	--	--
				15.7	3.6376	--	--	--	--	--	--	--	--	--	--	--	--	--	--	--	--	--	--	--	48.7	3.6748	--	--	--	--	--	--	--	--	--	--	--	--	--	--	--	--	--	--	--
				15.7	3.6376	--	--	--	--	--	--	--	--	--	--	--	--	--	--	--	--	--	--	--	48.8	3.6748	--	--	--	--	--	--	--	--	--	--	--	--	--	--	--	--	--	--	--
				15.7	3.6376	--	--	--	--	--	--	--	--	--	--	--	--	--	--	--	--	--	--	--	48.8	3.6748	--	--	--	--	--	--	--	--	--	--	--	--	--	--	--	--	--	--	--
				15.7	3.6376	--	--	--	--	--	--	--	--	--	--	--	--	--	--	--	--	--	--	--	48.9	3.6748	--	--	--	--	--	--	--	--	--	--	--	--	--	--	--	--	--	--	--
				15.7	3.6376	--	--	--	--	--	--	--	--	--	--	--	--	--	--	--	--	--	--	--	49	3.6748	--	--	--	--	--	--	--	--	--	--	--	--	--	--	--	--	--	--	--
				15.8	3.6376	--	--	--	--	--	--	--	--	--	--	--	--	--	--	--	--	--	--	--	49	3.6748	--	--	--	--	--	--	--	--	--	--	--	--	--	--	--	--	--	--	--
				15.8	3.6376	--	--	--	--	--	--	--	--	--	--	--	--	--	--	--	--	--	--	--	49.1	3.6748	--	--	--	--	--	--	--	--	--	--	--	--	--	--	--	--	--	--	--
				15.8	3.6376	--	--	--	--	--	--	--	--	--	--	--	--	--	--	--	--	--	--	--	49.1	3.6748	--	--	--	--	--	--	--	--	--	--	--	--	--	--	--	--	--	--	--
				15.8	3.6376	--	--	--	--	--	--	--	--	--	--	--	--	--	--	--	--	--	--	--	49.2	3.6748	--	--	--	--	--	--	--	--	--	--	--	--	--	--	--	--	--	--	--
				15.8	3.6376	--	--	--	--	--	--	--	--	--	--	--	--	--	--	--	--	--	--	--	49.3	3.6748	--	--	--	--	--	--	--	--	--	--	--	--	--	--	--	--	--	--	--
				15.9	3.6376	--	--	--	--	--	--	--	--	--	--	--	--	--	--	--	--	--	--	--	49.3	3.6748	--	--	--	--	--	--	--	--	--	--	--	--	--	--	--	--	--	--	--
				15.9	3.6379	--	--	--	--	--	--	--	--	--	--	--	--	--	--	--	--	--	--	--	49.4	3.6751	--	--	--	--	--	--	--	--	--	--	--	--	--	--	--	--	--	--	--
				15.9	3.6382	--	--	--	--	--	--	--	--	--	--	--	--	--	--	--	--	--	--	--	49.5	3.6748	--	--	--	--	--	--	--	--	--	--	--	--	--	--	--	--	--	--	--
				15.9	3.6379	--	--	--	--	--	--	--	--	--	--	--	--	--	--	--	--	--	--	--	49.5	3.6751	--	--	--	--	--	--	--	--	--	--	--	--	--	--	--	--	--	--	--
				15.9	3.6379	--	--	--	--	--	--	--	--	--	--	--	--	--	--	--	--	--	--	--	49.6	3.6751	--	--	--	--	--	--	--	--	--	--	--	--	--	--	--	--	--	--	--
				16	3.6379	--	--	--	--	--	--	--	--	--	--	--	--	--	--	--	--	--	--	--	49.6	3.6748	--	--	--	--	--	--	--	--	--	--	--	--	--	--	--	--	--	--	--
				16	3.6385	--	--	--	--	--	--	--	--	--	--	--	--	--	--	--	--	--	--	--	49.7	3.6748	--	--	--	--	--	--	--	--	--	--	--	--	--	--	--	--	--	--	--
				16	3.6382	--	--	--	--	--	--	--	--	--	--	--	--	--	--	--	--	--	--	--	49.8	3.6748	--	--	--	--	--	--	--	--	--	--	--	--	--	--	--	--	--	--	--
				16	3.6379	--	--	--	--	--	--	--	--	--	--	--	--	--	--	--	--	--	--	--	49.8	3.6748	--	--	--	--	--	--	--	--	--	--	--	--	--	--	--	--	--	--	--
				16	3.6382	--	--	--	--	--	--	--	--	--	--	--	--	--	--	--	--	--	--	--	49.9	3.6751	--	--	--	--	--	--	--	--	--	--	--	--	--	--	--	--	--	--	--
				16.1	3.6385	--	--	--	--	--	--	--	--	--	--	--	--	--	--	--	--	--	--	--	49.9	3.6754	--	--	--	--	--	--	--	--	--	--	--	--	--	--	--	--	--	--	--
				16.1	3.6385	--	--	--	--	--	--	--	--	--	--	--	--	--	--	--	--	--	--	--	50	3.6751	--	--	--	--	--	--	--	--	--	--	--	--	--	--	--	--	--	--	--
				16.1	3.6385	--	--	--	--	--	--	--	--	--	--	--	--	--	--	--	--	--	--	--	50.1	3.6751	--	--	--	--	--	--	--	--	--	--	--	--	--	--	--	--	--	--	--
				16.1	3.6385	--	--	--	--	--	--	--	--	--	--	--	--	--	--	--	--	--	--	--	50.1	3.6757	--	--	--	--	--	--	--	--	--	--	--	--	--	--	--	--	--	--	--
				16.1	3.6385	--	--	--	--	--	--	--	--	--	--	--	--	--	--	--	--	--	--	--	50.2	3.6754	--	--	--	--	--	--	--	--	--	--	--	--	--	--	--	--	--	--	--
				16.2	3.6385	--	--	--	--	--	--	--	--	--	--	--	--	--	--	--	--	--	--	--	50.3	3.6757	--	--	--	--	--	--	--	--	--	--	--	--	--	--	--	--	--	--	--
				16.2	3.6385	--	--	--	--	--	--	--	--	--	--	--	--	--	--	--	--	--	--	--	50.3	3.676	--	--	--	--	--	--	--	--	--	--	--	--	--	--	--	--	--	--	--
				16.2	3.6388	--	--	--	--	--	--	--	--	--	--	--	--	--	--	--	--	--	--	--	50.4	3.676	--	--	--	--	--	--	--	--	--	--	--	--	--	--	--	--	--	--	--
				16.2	3.6388	--	--	--	--	--	--	--	--	--	--	--	--	--	--	--	--	--	--	--	50.4	3.6757	--	--	--	--	--	--	--	--	--	--	--	--	--	--	--	--	--	--	--
				16.2	3.6385	--	--	--	--	--	--	--	--	--	--	--	--	--	--	--	--	--	--	--	50.5	3.6766	--	--	--	--	--	--	--	--	--	--	--	--	--	--	--	--	--	--	--
				16.3	3.6385	--	--	--	--	--	--	--	--	--	--	--	--	--	--	--	--	--	--	--	50.6	3.6766	--	--	--	--	--	--	--	--	--	--	--	--	--	--	--	--	--	--	--
				16.3	3.6385	--	--	--	--	--	--	--	--	--	--	--	--	--	--	--	--	--	--	--	50.6	3.6766	--	--	--	--	--	--	--	--	--	--	--	--	--	--	--	--	--	--	--
				16.3	3.6385	--	--	--	--	--	--	--	--	--	--	--	--	--	--	--	--	--	--	--	50.7	3.6766	--	--	--	--	--	--	--	--	--	--	--	--	--	--	--	--	--	--	--
				16.3	3.6385	--	--	--	--	--	--	--	--	--	--	--	--	--	--	--	--	--	--	--	50.8	3.6776	--	--	--	--	--	--	--	--	--	--	--	--	--	--	--	--	--	--	--
				16.3	3.6388	--	--	--	--	--	--	--	--	--	--	--	--	--	--	--	--	--	--	--	50.8	3.6776	--	--	--	--	--	--	--	--	--	--	--	--	--	--	--	--	--	--	--
				16.4	3.6388	--	--	--	--	--	--	--	--	--	--	--	--	--	--	--	--	--	--	--	50.9	3.6776	--	--	--	--	--	--	--	--	--	--	--	--	--	--	--	--	--	--	--
				16.4	3.6391	--	--	--	--	--	--	--	--	--	--	--	--	--	--	--	--	--	--	--	50.9	3.6776	--	--	--	--	--	--	--	--	--	--	--	--	--	--	--	--	--	--	--
				16.4	3.6388	--	--	--	--	--	--	--	--	--	--	--	--	--	--	--	--	--	--	--	51	3.6776	--	--	--	--	--	--	--	--	--	--	--	--	--	--	--	--	--	--	--
				16.4	3.6391	--	--	--	--	--	--	--	--	--	--	--	--	--	--	--	--	--	--	--	51.1	3.6779	--	--	--	--	--	--	--	--	--	--	--	--	--	--	--	--	--	--	--
				16.4	3.6394	--	--	--	--	--	--	--	--	--	--	--	--	--	--	--	--	--	--	--	51.1	3.6782	--	--	--	--	--	--	--	--	--	--	--	--	--	--	--	--	--	--	--
				16.5	3.6394	--	--	--	--	--	--	--	--	--	--	--	--	--	--	--	--	--	--	--	51.2	3.6782	--	--	--	--	--	--	--	--	--	--	--	--	--	--	--	--	--	--	--
				16.5	3.6391	--	--	--	--	--	--	--	--	--	--	--	--	--	--	--	--	--	--	--	51.3	3.6785	--	--	--	--	--	--	--	--	--	--	--	--	--	--	--	--	--	--	--
				16.5	3.6391	--	--	--	--	--	--	--	--	--	--	--	--	--	--	--	--	--	--	--	51.3	3.6785	--	--	--	--	--	--	--	--	--	--	--	--	--	--	--	--	--	--	--
				16.5	3.6391	--	--	--	--	--	--	--	--	--	--	--	--	--	--	--	--	--	--	--	51.4	3.6785	--	--	--	--	--	--	--	--	--	--	--	--	--	--	--	--	--	--	--
				16.5	3.6391	--	--	--	--	--	--	--	--	--	--	--	--	--	--	--	--	--	--	--	51.4	3.6785	--	--	--	--	--	--	--	--	--	--	--	--	--	--	--	--	--	--	--
				16.6	3.6391	--	--	--	--	--	--	--	--	--	--	--	--	--	--	--	--	--	--	--	51.5	3.6785	--	--	--	--	--	--	--	--	--	--	--	--	--	--	--	--	--	--	--
				16.6	3.6391	--	--	--	--	--	--	--	--	--	--	--	--	--	--	--	--	--	--	--	51.6	3.6785	--	--	--	--	--	--	--	--	--	--	--	--	--	--	--	--	--	--	--
				16.6	3.6394	--	--	--	--	--	--	--	--	--	--	--	--	--	--	--	--	--	--	--	51.6	3.6785	--	--	--	--	--	--	--	--	--	--	--	--	--	--	--	--	--	--	--
				16.6	3.6394	--	--	--	--	--	--	--	--	--	--	--	--	--	--	--	--	--	--	--	51.7	3.6785	--	--	--	--	--	--	--	--	--	--	--	--	--	--	--	--	--	--	--
				16.6	3.6394	--	--	--	--	--	--	--	--	--	--	--	--	--	--	--	--	--	--	--	51.8	3.6788	--	--	--	--	--	--	--	--	--	--	--	--	--	--	--	--	--	--	--
				16.7	3.6394	--	--	--	--	--	--	--	--	--	--	--	--	--	--	--	--	--	--	--	51.8	3.6785	--	--	--	--	--	--	--	--	--	--	--	--	--	--	--	--	--	--	--
				16.7	3.6391	--	--	--	--	--	--	--	--	--	--	--	--	--	--	--	--	--	--	--	51.9	3.6785	--	--	--	--	--	--	--	--	--	--	--	--	--	--	--	--	--	--	--
				16.7	3.6388	--	--	--	--	--	--	--	--	--	--	--	--	--	--	--	--	--	--	--	51.9	3.6785	--	--	--	--	--	--	--	--	--	--	--	--	--	--	--	--	--	--	--
				16.7	3.6394	--	--	--	--	--	--	--	--	--	--	--	--	--	--	--	--	--	--	--	52	3.6794	--	--	--	--	--	--	--	--	--	--	--	--	--	--	--	--	--	--	--
				16.7	3.6394	--	--	--	--	--	--	--	--	--	--	--	--	--	--	--	--	--	--	--	52.1	3.6791	--	--	--	--	--	--	--	--	--	--	--	--	--	--	--	--	--	--	--
				16.8	3.6394	--	--	--	--	--	--	--	--	--	--	--	--	--	--	--	--	--	--	--	52.1	3.6794	--	--	--	--	--	--	--	--	--	--	--	--	--	--	--	--	--	--	--
				16.8	3.6394	--	--	--	--	--	--	--	--	--	--	--	--	--	--	--	--	--	--	--	52.2	3.6794	--	--	--	--	--	--	--	--	--	--	--	--	--	--	--	--	--	--	--
				16.8	3.6394	--	--	--	--	--	--	--	--	--	--	--	--	--	--	--	--	--	--	--	52.3	3.68	--	--	--	--	--	--	--	--	--	--	--	--	--	--	--	--	--	--	--
				16.8	3.6394	--	--	--	--	--	--	--	--	--	--	--	--	--	--	--	--	--	--	--	52.3	3.6797	--	--	--	--	--	--	--	--	--	--	--	--	--	--	--	--	--	--	--
				16.8	3.6394	--	--	--	--	--	--	--	--	--	--	--	--	--	--	--	--	--	--	--	52.4	3.6797	--	--	--	--	--	--	--	--	--	--	--	--	--	--	--	--	--	--	--
				16.9	3.6394	--	--	--	--	--	--	--	--	--	--	--	--	--	--	--	--	--	--	--	52.4	3.6797	--	--	--	--	--	--	--	--	--	--	--	--	--	--	--	--	--	--	--
				16.9	3.6394	--	--	--	--	--	--	--	--	--	--	--	--	--	--	--	--	--	--	--	52.5	3.6804	--	--	--	--	--	--	--	--	--	--	--	--	--	--	--	--	--	--	--
				16.9	3.6394	--	--	--	--	--	--	--	--	--	--	--	--	--	--	--	--	--	--	--	52.6	3.6804	--	--	--	--	--	--	--	--	--	--	--	--	--	--	--	--	--	--	--
				16.9	3.6394	--	--	--	--	--	--	--	--	--	--	--	--	--	--	--	--	--	--	--	52.6	3.6804	--	--	--	--	--	--	--	--	--	--	--	--	--	--	--	--	--	--	--
				16.9	3.6394	--	--	--	--	--	--	--	--	--	--	--	--	--	--	--	--	--	--	--	52.7	3.6804	--	--	--	--	--	--	--	--	--	--	--	--	--	--	--	--	--	--	--
				17	3.6394	--	--	--	--	--	--	--	--	--	--	--	--	--	--	--	--	--	--	--	52.8	3.6804	--	--	--	--	--	--	--	--	--	--	--	--	--	--	--	--	--	--	--
				17	3.6394	--	--	--	--	--	--	--	--	--	--	--	--	--	--	--	--	--	--	--	52.8	3.6804	--	--	--	--	--	--	--	--	--	--	--	--	--	--	--	--	--	--	--
				17	3.6394	--	--	--	--	--	--	--	--	--	--	--	--	--	--	--	--	--	--	--	52.9	3.6804	--	--	--	--	--	--	--	--	--	--	--	--	--	--	--	--	--	--	--
				17	3.6394	--	--	--	--	--	--	--	--	--	--	--	--	--	--	--	--	--	--	--	52.9	3.6804	--	--	--	--	--	--	--	--	--	--	--	--	--	--	--	--	--	--	--
				17	3.6394	--	--	--	--	--	--	--	--	--	--	--	--	--	--	--	--	--	--	--	53	3.6804	--	--	--	--	--	--	--	--	--	--	--	--	--	--	--	--	--	--	--
				17.1	3.6394	--	--	--	--	--	--	--	--	--	--	--	--	--	--	--	--	--	--	--	53.1	3.6804	--	--	--	--	--	--	--	--	--	--	--	--	--	--	--	--	--	--	--
				17.1	3.6394	--	--	--	--	--	--	--	--	--	--	--	--	--	--	--	--	--	--	--	53.1	3.6804	--	--	--	--	--	--	--	--	--	--	--	--	--	--	--	--	--	--	--
				17.1	3.6394	--	--	--	--	--	--	--	--	--	--	--	--	--	--	--	--	--	--	--	53.2	3.6804	--	--	--	--	--	--	--	--	--	--	--	--	--	--	--	--	--	--	--
				17.1	3.6394	--	--	--	--	--	--	--	--	--	--	--	--	--	--	--	--	--	--	--	53.3	3.6804	--	--	--	--	--	--	--	--	--	--	--	--	--	--	--	--	--	--	--
				17.1	3.6394	--	--	--	--	--	--	--	--	--	--	--	--	--	--	--	--	--	--	--	53.3	3.6804	--	--	--	--	--	--	--	--	--	--	--	--	--	--	--	--	--	--	--
				17.2	3.6394	--	--	--	--	--	--	--	--	--	--	--	--	--	--	--	--	--	--	--	53.4	3.68	--	--	--	--	--	--	--	--	--	--	--	--	--	--	--	--	--	--	--
				17.2	3.6397	--	--	--	--	--	--	--	--	--	--	--	--	--	--	--	--	--	--	--	53.4	3.6804	--	--	--	--	--	--	--	--	--	--	--	--	--	--	--	--	--	--	--
				17.2	3.6397	--	--	--	--	--	--	--	--	--	--	--	--	--	--	--	--	--	--	--	53.5	3.6807	--	--	--	--	--	--	--	--	--	--	--	--	--	--	--	--	--	--	--
				17.2	3.6394	--	--	--	--	--	--	--	--	--	--	--	--	--	--	--	--	--	--	--	53.6	3.6804	--	--	--	--	--	--	--	--	--	--	--	--	--	--	--	--	--	--	--
				17.2	3.6397	--	--	--	--	--	--	--	--	--	--	--	--	--	--	--	--	--	--	--	53.6	3.6807	--	--	--	--	--	--	--	--	--	--	--	--	--	--	--	--	--	--	--
				17.3	3.6397	--	--	--	--	--	--	--	--	--	--	--	--	--	--	--	--	--	--	--	53.7	3.6813	--	--	--	--	--	--	--	--	--	--	--	--	--	--	--	--	--	--	--
				17.3	3.6397	--	--	--	--	--	--	--	--	--	--	--	--	--	--	--	--	--	--	--	53.8	3.6813	--	--	--	--	--	--	--	--	--	--	--	--	--	--	--	--	--	--	--
				17.3	3.6401	--	--	--	--	--	--	--	--	--	--	--	--	--	--	--	--	--	--	--	53.8	3.6807	--	--	--	--	--	--	--	--	--	--	--	--	--	--	--	--	--	--	--
				17.3	3.6394	--	--	--	--	--	--	--	--	--	--	--	--	--	--	--	--	--	--	--	53.9	3.681	--	--	--	--	--	--	--	--	--	--	--	--	--	--	--	--	--	--	--
				17.3	3.6397	--	--	--	--	--	--	--	--	--	--	--	--	--	--	--	--	--	--	--	53.9	3.6813	--	--	--	--	--	--	--	--	--	--	--	--	--	--	--	--	--	--	--
				17.4	3.6394	--	--	--	--	--	--	--	--	--	--	--	--	--	--	--	--	--	--	--	54	3.6813	--	--	--	--	--	--	--	--	--	--	--	--	--	--	--	--	--	--	--
				17.4	3.6394	--	--	--	--	--	--	--	--	--	--	--	--	--	--	--	--	--	--	--	54.1	3.6813	--	--	--	--	--	--	--	--	--	--	--	--	--	--	--	--	--	--	--
				17.4	3.6397	--	--	--	--	--	--	--	--	--	--	--	--	--	--	--	--	--	--	--	54.1	3.6813	--	--	--	--	--	--	--	--	--	--	--	--	--	--	--	--	--	--	--
				17.4	3.6401	--	--	--	--	--	--	--	--	--	--	--	--	--	--	--	--	--	--	--	54.2	3.6816	--	--	--	--	--	--	--	--	--	--	--	--	--	--	--	--	--	--	--
				17.4	3.6397	--	--	--	--	--	--	--	--	--	--	--	--	--	--	--	--	--	--	--	54.3	3.6819	--	--	--	--	--	--	--	--	--	--	--	--	--	--	--	--	--	--	--
				17.5	3.6401	--	--	--	--	--	--	--	--	--	--	--	--	--	--	--	--	--	--	--	54.3	3.6816	--	--	--	--	--	--	--	--	--	--	--	--	--	--	--	--	--	--	--
				17.5	3.6401	--	--	--	--	--	--	--	--	--	--	--	--	--	--	--	--	--	--	--	54.4	3.6822	--	--	--	--	--	--	--	--	--	--	--	--	--	--	--	--	--	--	--
				17.5	3.6401	--	--	--	--	--	--	--	--	--	--	--	--	--	--	--	--	--	--	--	54.4	3.6822	--	--	--	--	--	--	--	--	--	--	--	--	--	--	--	--	--	--	--
				17.5	3.6401	--	--	--	--	--	--	--	--	--	--	--	--	--	--	--	--	--	--	--	54.5	3.6822	--	--	--	--	--	--	--	--	--	--	--	--	--	--	--	--	--	--	--
				17.5	3.6401	--	--	--	--	--	--	--	--	--	--	--	--	--	--	--	--	--	--	--	54.6	3.6822	--	--	--	--	--	--	--	--	--	--	--	--	--	--	--	--	--	--	--
				17.6	3.6401	--	--	--	--	--	--	--	--	--	--	--	--	--	--	--	--	--	--	--	54.6	3.6822	--	--	--	--	--	--	--	--	--	--	--	--	--	--	--	--	--	--	--
				17.6	3.6404	--	--	--	--	--	--	--	--	--	--	--	--	--	--	--	--	--	--	--	54.7	3.6828	--	--	--	--	--	--	--	--	--	--	--	--	--	--	--	--	--	--	--
				17.6	3.6404	--	--	--	--	--	--	--	--	--	--	--	--	--	--	--	--	--	--	--	54.8	3.6828	--	--	--	--	--	--	--	--	--	--	--	--	--	--	--	--	--	--	--
				17.6	3.6404	--	--	--	--	--	--	--	--	--	--	--	--	--	--	--	--	--	--	--	54.8	3.6828	--	--	--	--	--	--	--	--	--	--	--	--	--	--	--	--	--	--	--
				17.6	3.6407	--	--	--	--	--	--	--	--	--	--	--	--	--	--	--	--	--	--	--	54.9	3.6831	--	--	--	--	--	--	--	--	--	--	--	--	--	--	--	--	--	--	--
				17.7	3.6407	--	--	--	--	--	--	--	--	--	--	--	--	--	--	--	--	--	--	--	54.9	3.6831	--	--	--	--	--	--	--	--	--	--	--	--	--	--	--	--	--	--	--
				17.7	3.6404	--	--	--	--	--	--	--	--	--	--	--	--	--	--	--	--	--	--	--	55	3.6835	--	--	--	--	--	--	--	--	--	--	--	--	--	--	--	--	--	--	--
				17.7	3.6407	--	--	--	--	--	--	--	--	--	--	--	--	--	--	--	--	--	--	--	55.1	3.6841	--	--	--	--	--	--	--	--	--	--	--	--	--	--	--	--	--	--	--
				17.7	3.641	--	--	--	--	--	--	--	--	--	--	--	--	--	--	--	--	--	--	--	55.1	3.6841	--	--	--	--	--	--	--	--	--	--	--	--	--	--	--	--	--	--	--
				17.7	3.641	--	--	--	--	--	--	--	--	--	--	--	--	--	--	--	--	--	--	--	55.2	3.6841	--	--	--	--	--	--	--	--	--	--	--	--	--	--	--	--	--	--	--
				17.8	3.6413	--	--	--	--	--	--	--	--	--	--	--	--	--	--	--	--	--	--	--	55.3	3.6841	--	--	--	--	--	--	--	--	--	--	--	--	--	--	--	--	--	--	--
				17.8	3.641	--	--	--	--	--	--	--	--	--	--	--	--	--	--	--	--	--	--	--	55.3	3.6841	--	--	--	--	--	--	--	--	--	--	--	--	--	--	--	--	--	--	--
				17.8	3.641	--	--	--	--	--	--	--	--	--	--	--	--	--	--	--	--	--	--	--	55.4	3.6841	--	--	--	--	--	--	--	--	--	--	--	--	--	--	--	--	--	--	--
				17.8	3.6413	--	--	--	--	--	--	--	--	--	--	--	--	--	--	--	--	--	--	--	55.4	3.6844	--	--	--	--	--	--	--	--	--	--	--	--	--	--	--	--	--	--	--
				17.8	3.6413	--	--	--	--	--	--	--	--	--	--	--	--	--	--	--	--	--	--	--	55.5	3.6841	--	--	--	--	--	--	--	--	--	--	--	--	--	--	--	--	--	--	--
				17.9	3.641	--	--	--	--	--	--	--	--	--	--	--	--	--	--	--	--	--	--	--	55.6	3.685	--	--	--	--	--	--	--	--	--	--	--	--	--	--	--	--	--	--	--
				17.9	3.6413	--	--	--	--	--	--	--	--	--	--	--	--	--	--	--	--	--	--	--	55.6	3.685	--	--	--	--	--	--	--	--	--	--	--	--	--	--	--	--	--	--	--
				17.9	3.6416	--	--	--	--	--	--	--	--	--	--	--	--	--	--	--	--	--	--	--	55.7	3.685	--	--	--	--	--	--	--	--	--	--	--	--	--	--	--	--	--	--	--
				17.9	3.6419	--	--	--	--	--	--	--	--	--	--	--	--	--	--	--	--	--	--	--	55.8	3.685	--	--	--	--	--	--	--	--	--	--	--	--	--	--	--	--	--	--	--
				17.9	3.6416	--	--	--	--	--	--	--	--	--	--	--	--	--	--	--	--	--	--	--	55.8	3.685	--	--	--	--	--	--	--	--	--	--	--	--	--	--	--	--	--	--	--
				18	3.6413	--	--	--	--	--	--	--	--	--	--	--	--	--	--	--	--	--	--	--	55.9	3.6856	--	--	--	--	--	--	--	--	--	--	--	--	--	--	--	--	--	--	--
				18	3.6413	--	--	--	--	--	--	--	--	--	--	--	--	--	--	--	--	--	--	--	55.9	3.6856	--	--	--	--	--	--	--	--	--	--	--	--	--	--	--	--	--	--	--
				18	3.6416	--	--	--	--	--	--	--	--	--	--	--	--	--	--	--	--	--	--	--	56	3.6859	--	--	--	--	--	--	--	--	--	--	--	--	--	--	--	--	--	--	--
				18	3.6413	--	--	--	--	--	--	--	--	--	--	--	--	--	--	--	--	--	--	--	56.1	3.6859	--	--	--	--	--	--	--	--	--	--	--	--	--	--	--	--	--	--	--
				18	3.6416	--	--	--	--	--	--	--	--	--	--	--	--	--	--	--	--	--	--	--	56.1	3.6859	--	--	--	--	--	--	--	--	--	--	--	--	--	--	--	--	--	--	--
				18.1	3.6422	--	--	--	--	--	--	--	--	--	--	--	--	--	--	--	--	--	--	--	56.2	3.6859	--	--	--	--	--	--	--	--	--	--	--	--	--	--	--	--	--	--	--
				18.1	3.6419	--	--	--	--	--	--	--	--	--	--	--	--	--	--	--	--	--	--	--	56.3	3.6859	--	--	--	--	--	--	--	--	--	--	--	--	--	--	--	--	--	--	--
				18.1	3.6422	--	--	--	--	--	--	--	--	--	--	--	--	--	--	--	--	--	--	--	56.3	3.6859	--	--	--	--	--	--	--	--	--	--	--	--	--	--	--	--	--	--	--
				18.1	3.6422	--	--	--	--	--	--	--	--	--	--	--	--	--	--	--	--	--	--	--	56.4	3.6859	--	--	--	--	--	--	--	--	--	--	--	--	--	--	--	--	--	--	--
				18.1	3.6422	--	--	--	--	--	--	--	--	--	--	--	--	--	--	--	--	--	--	--	56.4	3.6859	--	--	--	--	--	--	--	--	--	--	--	--	--	--	--	--	--	--	--
				18.2	3.6419	--	--	--	--	--	--	--	--	--	--	--	--	--	--	--	--	--	--	--	56.5	3.6862	--	--	--	--	--	--	--	--	--	--	--	--	--	--	--	--	--	--	--
				18.2	3.6419	--	--	--	--	--	--	--	--	--	--	--	--	--	--	--	--	--	--	--	56.6	3.6859	--	--	--	--	--	--	--	--	--	--	--	--	--	--	--	--	--	--	--
				18.2	3.6422	--	--	--	--	--	--	--	--	--	--	--	--	--	--	--	--	--	--	--	56.6	3.6859	--	--	--	--	--	--	--	--	--	--	--	--	--	--	--	--	--	--	--
				18.2	3.6425	--	--	--	--	--	--	--	--	--	--	--	--	--	--	--	--	--	--	--	56.7	3.6862	--	--	--	--	--	--	--	--	--	--	--	--	--	--	--	--	--	--	--
				18.2	3.6422	--	--	--	--	--	--	--	--	--	--	--	--	--	--	--	--	--	--	--	56.8	3.6859	--	--	--	--	--	--	--	--	--	--	--	--	--	--	--	--	--	--	--
				18.3	3.6428	--	--	--	--	--	--	--	--	--	--	--	--	--	--	--	--	--	--	--	56.8	3.6859	--	--	--	--	--	--	--	--	--	--	--	--	--	--	--	--	--	--	--
				18.3	3.6428	--	--	--	--	--	--	--	--	--	--	--	--	--	--	--	--	--	--	--	56.9	3.6859	--	--	--	--	--	--	--	--	--	--	--	--	--	--	--	--	--	--	--
				18.3	3.6432	--	--	--	--	--	--	--	--	--	--	--	--	--	--	--	--	--	--	--	56.9	3.6859	--	--	--	--	--	--	--	--	--	--	--	--	--	--	--	--	--	--	--
				18.3	3.6432	--	--	--	--	--	--	--	--	--	--	--	--	--	--	--	--	--	--	--	57	3.6859	--	--	--	--	--	--	--	--	--	--	--	--	--	--	--	--	--	--	--
				18.3	3.6432	--	--	--	--	--	--	--	--	--	--	--	--	--	--	--	--	--	--	--	57.1	3.6859	--	--	--	--	--	--	--	--	--	--	--	--	--	--	--	--	--	--	--
				18.4	3.6432	--	--	--	--	--	--	--	--	--	--	--	--	--	--	--	--	--	--	--	57.1	3.6859	--	--	--	--	--	--	--	--	--	--	--	--	--	--	--	--	--	--	--
				18.4	3.6432	--	--	--	--	--	--	--	--	--	--	--	--	--	--	--	--	--	--	--	57.2	3.6859	--	--	--	--	--	--	--	--	--	--	--	--	--	--	--	--	--	--	--
				18.4	3.6432	--	--	--	--	--	--	--	--	--	--	--	--	--	--	--	--	--	--	--	57.3	3.6862	--	--	--	--	--	--	--	--	--	--	--	--	--	--	--	--	--	--	--
				18.4	3.6432	--	--	--	--	--	--	--	--	--	--	--	--	--	--	--	--	--	--	--	57.3	3.6862	--	--	--	--	--	--	--	--	--	--	--	--	--	--	--	--	--	--	--
				18.4	3.6432	--	--	--	--	--	--	--	--	--	--	--	--	--	--	--	--	--	--	--	57.4	3.6866	--	--	--	--	--	--	--	--	--	--	--	--	--	--	--	--	--	--	--
				18.5	3.6432	--	--	--	--	--	--	--	--	--	--	--	--	--	--	--	--	--	--	--	57.4	3.6862	--	--	--	--	--	--	--	--	--	--	--	--	--	--	--	--	--	--	--
				18.5	3.6432	--	--	--	--	--	--	--	--	--	--	--	--	--	--	--	--	--	--	--	57.5	3.6869	--	--	--	--	--	--	--	--	--	--	--	--	--	--	--	--	--	--	--
				18.5	3.6432	--	--	--	--	--	--	--	--	--	--	--	--	--	--	--	--	--	--	--	57.6	3.6869	--	--	--	--	--	--	--	--	--	--	--	--	--	--	--	--	--	--	--
				18.5	3.6432	--	--	--	--	--	--	--	--	--	--	--	--	--	--	--	--	--	--	--	57.6	3.6869	--	--	--	--	--	--	--	--	--	--	--	--	--	--	--	--	--	--	--
				18.5	3.6432	--	--	--	--	--	--	--	--	--	--	--	--	--	--	--	--	--	--	--	57.7	3.6869	--	--	--	--	--	--	--	--	--	--	--	--	--	--	--	--	--	--	--
				18.6	3.6432	--	--	--	--	--	--	--	--	--	--	--	--	--	--	--	--	--	--	--	57.8	3.6869	--	--	--	--	--	--	--	--	--	--	--	--	--	--	--	--	--	--	--
				18.6	3.6435	--	--	--	--	--	--	--	--	--	--	--	--	--	--	--	--	--	--	--	57.8	3.6875	--	--	--	--	--	--	--	--	--	--	--	--	--	--	--	--	--	--	--
				18.6	3.6438	--	--	--	--	--	--	--	--	--	--	--	--	--	--	--	--	--	--	--	57.9	3.6878	--	--	--	--	--	--	--	--	--	--	--	--	--	--	--	--	--	--	--
				18.6	3.6441	--	--	--	--	--	--	--	--	--	--	--	--	--	--	--	--	--	--	--	57.9	3.6872	--	--	--	--	--	--	--	--	--	--	--	--	--	--	--	--	--	--	--
				18.6	3.6438	--	--	--	--	--	--	--	--	--	--	--	--	--	--	--	--	--	--	--	58	3.6881	--	--	--	--	--	--	--	--	--	--	--	--	--	--	--	--	--	--	--
				18.7	3.6441	--	--	--	--	--	--	--	--	--	--	--	--	--	--	--	--	--	--	--	58.1	3.6878	--	--	--	--	--	--	--	--	--	--	--	--	--	--	--	--	--	--	--
				18.7	3.6438	--	--	--	--	--	--	--	--	--	--	--	--	--	--	--	--	--	--	--	58.1	3.6884	--	--	--	--	--	--	--	--	--	--	--	--	--	--	--	--	--	--	--
				18.7	3.6438	--	--	--	--	--	--	--	--	--	--	--	--	--	--	--	--	--	--	--	58.2	3.6893	--	--	--	--	--	--	--	--	--	--	--	--	--	--	--	--	--	--	--
				18.7	3.6441	--	--	--	--	--	--	--	--	--	--	--	--	--	--	--	--	--	--	--	58.3	3.6897	--	--	--	--	--	--	--	--	--	--	--	--	--	--	--	--	--	--	--
				18.7	3.6441	--	--	--	--	--	--	--	--	--	--	--	--	--	--	--	--	--	--	--	58.3	3.6893	--	--	--	--	--	--	--	--	--	--	--	--	--	--	--	--	--	--	--
				18.8	3.6441	--	--	--	--	--	--	--	--	--	--	--	--	--	--	--	--	--	--	--	58.4	3.6893	--	--	--	--	--	--	--	--	--	--	--	--	--	--	--	--	--	--	--
				18.8	3.6441	--	--	--	--	--	--	--	--	--	--	--	--	--	--	--	--	--	--	--	58.4	3.6893	--	--	--	--	--	--	--	--	--	--	--	--	--	--	--	--	--	--	--
				18.8	3.6441	--	--	--	--	--	--	--	--	--	--	--	--	--	--	--	--	--	--	--	58.5	3.6897	--	--	--	--	--	--	--	--	--	--	--	--	--	--	--	--	--	--	--
				18.8	3.6441	--	--	--	--	--	--	--	--	--	--	--	--	--	--	--	--	--	--	--	58.6	3.6893	--	--	--	--	--	--	--	--	--	--	--	--	--	--	--	--	--	--	--
				18.8	3.6441	--	--	--	--	--	--	--	--	--	--	--	--	--	--	--	--	--	--	--	58.6	3.6897	--	--	--	--	--	--	--	--	--	--	--	--	--	--	--	--	--	--	--
				18.9	3.6441	--	--	--	--	--	--	--	--	--	--	--	--	--	--	--	--	--	--	--	58.7	3.6897	--	--	--	--	--	--	--	--	--	--	--	--	--	--	--	--	--	--	--
				18.9	3.6441	--	--	--	--	--	--	--	--	--	--	--	--	--	--	--	--	--	--	--	58.8	3.6897	--	--	--	--	--	--	--	--	--	--	--	--	--	--	--	--	--	--	--
				18.9	3.6441	--	--	--	--	--	--	--	--	--	--	--	--	--	--	--	--	--	--	--	58.8	3.6906	--	--	--	--	--	--	--	--	--	--	--	--	--	--	--	--	--	--	--
				18.9	3.6441	--	--	--	--	--	--	--	--	--	--	--	--	--	--	--	--	--	--	--	58.9	3.6906	--	--	--	--	--	--	--	--	--	--	--	--	--	--	--	--	--	--	--
				18.9	3.6441	--	--	--	--	--	--	--	--	--	--	--	--	--	--	--	--	--	--	--	58.9	3.6906	--	--	--	--	--	--	--	--	--	--	--	--	--	--	--	--	--	--	--
				19	3.6441	--	--	--	--	--	--	--	--	--	--	--	--	--	--	--	--	--	--	--	59	3.6903	--	--	--	--	--	--	--	--	--	--	--	--	--	--	--	--	--	--	--
				19	3.6441	--	--	--	--	--	--	--	--	--	--	--	--	--	--	--	--	--	--	--	59.1	3.6906	--	--	--	--	--	--	--	--	--	--	--	--	--	--	--	--	--	--	--
				19	3.6441	--	--	--	--	--	--	--	--	--	--	--	--	--	--	--	--	--	--	--	59.1	3.6906	--	--	--	--	--	--	--	--	--	--	--	--	--	--	--	--	--	--	--
				19	3.6441	--	--	--	--	--	--	--	--	--	--	--	--	--	--	--	--	--	--	--	59.2	3.6906	--	--	--	--	--	--	--	--	--	--	--	--	--	--	--	--	--	--	--
				19	3.6441	--	--	--	--	--	--	--	--	--	--	--	--	--	--	--	--	--	--	--	59.2	3.6906	--	--	--	--	--	--	--	--	--	--	--	--	--	--	--	--	--	--	--
				19.1	3.6441	--	--	--	--	--	--	--	--	--	--	--	--	--	--	--	--	--	--	--	59.3	3.6906	--	--	--	--	--	--	--	--	--	--	--	--	--	--	--	--	--	--	--
				19.1	3.6441	--	--	--	--	--	--	--	--	--	--	--	--	--	--	--	--	--	--	--	59.4	3.6912	--	--	--	--	--	--	--	--	--	--	--	--	--	--	--	--	--	--	--
				19.1	3.6441	--	--	--	--	--	--	--	--	--	--	--	--	--	--	--	--	--	--	--	59.4	3.6912	--	--	--	--	--	--	--	--	--	--	--	--	--	--	--	--	--	--	--
				19.1	3.6441	--	--	--	--	--	--	--	--	--	--	--	--	--	--	--	--	--	--	--	59.5	3.6912	--	--	--	--	--	--	--	--	--	--	--	--	--	--	--	--	--	--	--
				19.1	3.6441	--	--	--	--	--	--	--	--	--	--	--	--	--	--	--	--	--	--	--	59.6	3.6909	--	--	--	--	--	--	--	--	--	--	--	--	--	--	--	--	--	--	--
				19.2	3.6441	--	--	--	--	--	--	--	--	--	--	--	--	--	--	--	--	--	--	--	59.6	3.6906	--	--	--	--	--	--	--	--	--	--	--	--	--	--	--	--	--	--	--
				19.2	3.6441	--	--	--	--	--	--	--	--	--	--	--	--	--	--	--	--	--	--	--	59.7	3.6909	--	--	--	--	--	--	--	--	--	--	--	--	--	--	--	--	--	--	--
				19.2	3.6441	--	--	--	--	--	--	--	--	--	--	--	--	--	--	--	--	--	--	--	59.7	3.6906	--	--	--	--	--	--	--	--	--	--	--	--	--	--	--	--	--	--	--
				19.2	3.6441	--	--	--	--	--	--	--	--	--	--	--	--	--	--	--	--	--	--	--	59.8	3.6906	--	--	--	--	--	--	--	--	--	--	--	--	--	--	--	--	--	--	--
				19.2	3.6441	--	--	--	--	--	--	--	--	--	--	--	--	--	--	--	--	--	--	--	59.9	3.6906	--	--	--	--	--	--	--	--	--	--	--	--	--	--	--	--	--	--	--
				19.3	3.6441	--	--	--	--	--	--	--	--	--	--	--	--	--	--	--	--	--	--	--	59.9	3.6906	--	--	--	--	--	--	--	--	--	--	--	--	--	--	--	--	--	--	--
				19.3	3.6441	--	--	--	--	--	--	--	--	--	--	--	--	--	--	--	--	--	--	--	60	3.6906	--	--	--	--	--	--	--	--	--	--	--	--	--	--	--	--	--	--	--
				19.3	3.6441	--	--	--	--	--	--	--	--	--	--	--	--	--	--	--	--	--	--	--	60.1	3.6909	--	--	--	--	--	--	--	--	--	--	--	--	--	--	--	--	--	--	--
				19.3	3.6441	--	--	--	--	--	--	--	--	--	--	--	--	--	--	--	--	--	--	--	60.1	3.6906	--	--	--	--	--	--	--	--	--	--	--	--	--	--	--	--	--	--	--
				19.3	3.6441	--	--	--	--	--	--	--	--	--	--	--	--	--	--	--	--	--	--	--	60.2	3.6912	--	--	--	--	--	--	--	--	--	--	--	--	--	--	--	--	--	--	--
				19.4	3.6441	--	--	--	--	--	--	--	--	--	--	--	--	--	--	--	--	--	--	--	60.2	3.6912	--	--	--	--	--	--	--	--	--	--	--	--	--	--	--	--	--	--	--
				19.4	3.6441	--	--	--	--	--	--	--	--	--	--	--	--	--	--	--	--	--	--	--	60.3	3.6915	--	--	--	--	--	--	--	--	--	--	--	--	--	--	--	--	--	--	--
				19.4	3.6441	--	--	--	--	--	--	--	--	--	--	--	--	--	--	--	--	--	--	--	60.4	3.6909	--	--	--	--	--	--	--	--	--	--	--	--	--	--	--	--	--	--	--
				19.4	3.6441	--	--	--	--	--	--	--	--	--	--	--	--	--	--	--	--	--	--	--	60.4	3.6909	--	--	--	--	--	--	--	--	--	--	--	--	--	--	--	--	--	--	--
				19.4	3.6441	--	--	--	--	--	--	--	--	--	--	--	--	--	--	--	--	--	--	--	60.5	3.6906	--	--	--	--	--	--	--	--	--	--	--	--	--	--	--	--	--	--	--
				19.5	3.6441	--	--	--	--	--	--	--	--	--	--	--	--	--	--	--	--	--	--	--	60.6	3.6912	--	--	--	--	--	--	--	--	--	--	--	--	--	--	--	--	--	--	--
				19.5	3.6441	--	--	--	--	--	--	--	--	--	--	--	--	--	--	--	--	--	--	--	60.6	3.6912	--	--	--	--	--	--	--	--	--	--	--	--	--	--	--	--	--	--	--
				19.5	3.6441	--	--	--	--	--	--	--	--	--	--	--	--	--	--	--	--	--	--	--	60.7	3.6915	--	--	--	--	--	--	--	--	--	--	--	--	--	--	--	--	--	--	--
				19.5	3.6441	--	--	--	--	--	--	--	--	--	--	--	--	--	--	--	--	--	--	--	60.7	3.6915	--	--	--	--	--	--	--	--	--	--	--	--	--	--	--	--	--	--	--
				19.5	3.6441	--	--	--	--	--	--	--	--	--	--	--	--	--	--	--	--	--	--	--	60.8	3.6912	--	--	--	--	--	--	--	--	--	--	--	--	--	--	--	--	--	--	--
				19.6	3.6441	--	--	--	--	--	--	--	--	--	--	--	--	--	--	--	--	--	--	--	60.9	3.6915	--	--	--	--	--	--	--	--	--	--	--	--	--	--	--	--	--	--	--
				19.6	3.6441	--	--	--	--	--	--	--	--	--	--	--	--	--	--	--	--	--	--	--	60.9	3.6921	--	--	--	--	--	--	--	--	--	--	--	--	--	--	--	--	--	--	--
				19.6	3.6441	--	--	--	--	--	--	--	--	--	--	--	--	--	--	--	--	--	--	--	61	3.6918	--	--	--	--	--	--	--	--	--	--	--	--	--	--	--	--	--	--	--
				19.6	3.6441	--	--	--	--	--	--	--	--	--	--	--	--	--	--	--	--	--	--	--	61.1	3.6918	--	--	--	--	--	--	--	--	--	--	--	--	--	--	--	--	--	--	--
				19.6	3.6441	--	--	--	--	--	--	--	--	--	--	--	--	--	--	--	--	--	--	--	61.1	3.6924	--	--	--	--	--	--	--	--	--	--	--	--	--	--	--	--	--	--	--
				19.7	3.6444	--	--	--	--	--	--	--	--	--	--	--	--	--	--	--	--	--	--	--	61.2	3.6924	--	--	--	--	--	--	--	--	--	--	--	--	--	--	--	--	--	--	--
				19.7	3.6444	--	--	--	--	--	--	--	--	--	--	--	--	--	--	--	--	--	--	--	61.2	3.6924	--	--	--	--	--	--	--	--	--	--	--	--	--	--	--	--	--	--	--
				19.7	3.6441	--	--	--	--	--	--	--	--	--	--	--	--	--	--	--	--	--	--	--	61.3	3.6931	--	--	--	--	--	--	--	--	--	--	--	--	--	--	--	--	--	--	--
				19.7	3.6444	--	--	--	--	--	--	--	--	--	--	--	--	--	--	--	--	--	--	--	61.4	3.6924	--	--	--	--	--	--	--	--	--	--	--	--	--	--	--	--	--	--	--
				19.7	3.6441	--	--	--	--	--	--	--	--	--	--	--	--	--	--	--	--	--	--	--	61.4	3.6928	--	--	--	--	--	--	--	--	--	--	--	--	--	--	--	--	--	--	--
				19.8	3.6441	--	--	--	--	--	--	--	--	--	--	--	--	--	--	--	--	--	--	--	61.5	3.6931	--	--	--	--	--	--	--	--	--	--	--	--	--	--	--	--	--	--	--
				19.8	3.6441	--	--	--	--	--	--	--	--	--	--	--	--	--	--	--	--	--	--	--	61.6	3.6934	--	--	--	--	--	--	--	--	--	--	--	--	--	--	--	--	--	--	--
				19.8	3.6441	--	--	--	--	--	--	--	--	--	--	--	--	--	--	--	--	--	--	--	61.6	3.694	--	--	--	--	--	--	--	--	--	--	--	--	--	--	--	--	--	--	--
				19.8	3.6441	--	--	--	--	--	--	--	--	--	--	--	--	--	--	--	--	--	--	--	61.7	3.6934	--	--	--	--	--	--	--	--	--	--	--	--	--	--	--	--	--	--	--
				19.8	3.6441	--	--	--	--	--	--	--	--	--	--	--	--	--	--	--	--	--	--	--	61.7	3.694	--	--	--	--	--	--	--	--	--	--	--	--	--	--	--	--	--	--	--
				19.9	3.6441	--	--	--	--	--	--	--	--	--	--	--	--	--	--	--	--	--	--	--	61.8	3.6937	--	--	--	--	--	--	--	--	--	--	--	--	--	--	--	--	--	--	--
				19.9	3.6441	--	--	--	--	--	--	--	--	--	--	--	--	--	--	--	--	--	--	--	61.9	3.694	--	--	--	--	--	--	--	--	--	--	--	--	--	--	--	--	--	--	--
				19.9	3.6441	--	--	--	--	--	--	--	--	--	--	--	--	--	--	--	--	--	--	--	61.9	3.6943	--	--	--	--	--	--	--	--	--	--	--	--	--	--	--	--	--	--	--
				19.9	3.6441	--	--	--	--	--	--	--	--	--	--	--	--	--	--	--	--	--	--	--	62	3.6943	--	--	--	--	--	--	--	--	--	--	--	--	--	--	--	--	--	--	--
				19.9	3.6441	--	--	--	--	--	--	--	--	--	--	--	--	--	--	--	--	--	--	--	62.1	3.6943	--	--	--	--	--	--	--	--	--	--	--	--	--	--	--	--	--	--	--
				20	3.6447	--	--	--	--	--	--	--	--	--	--	--	--	--	--	--	--	--	--	--	62.1	3.6943	--	--	--	--	--	--	--	--	--	--	--	--	--	--	--	--	--	--	--
				20	3.645	--	--	--	--	--	--	--	--	--	--	--	--	--	--	--	--	--	--	--	62.2	3.6946	--	--	--	--	--	--	--	--	--	--	--	--	--	--	--	--	--	--	--
				20	3.645	--	--	--	--	--	--	--	--	--	--	--	--	--	--	--	--	--	--	--	62.2	3.6949	--	--	--	--	--	--	--	--	--	--	--	--	--	--	--	--	--	--	--
				20	3.645	--	--	--	--	--	--	--	--	--	--	--	--	--	--	--	--	--	--	--	62.3	3.6949	--	--	--	--	--	--	--	--	--	--	--	--	--	--	--	--	--	--	--
				20	3.645	--	--	--	--	--	--	--	--	--	--	--	--	--	--	--	--	--	--	--	62.4	3.6952	--	--	--	--	--	--	--	--	--	--	--	--	--	--	--	--	--	--	--
				20.1	3.645	--	--	--	--	--	--	--	--	--	--	--	--	--	--	--	--	--	--	--	62.4	3.6952	--	--	--	--	--	--	--	--	--	--	--	--	--	--	--	--	--	--	--
				20.1	3.645	--	--	--	--	--	--	--	--	--	--	--	--	--	--	--	--	--	--	--	62.5	3.6952	--	--	--	--	--	--	--	--	--	--	--	--	--	--	--	--	--	--	--
				20.1	3.645	--	--	--	--	--	--	--	--	--	--	--	--	--	--	--	--	--	--	--	62.6	3.6952	--	--	--	--	--	--	--	--	--	--	--	--	--	--	--	--	--	--	--
				20.1	3.645	--	--	--	--	--	--	--	--	--	--	--	--	--	--	--	--	--	--	--	62.6	3.6952	--	--	--	--	--	--	--	--	--	--	--	--	--	--	--	--	--	--	--
				20.1	3.645	--	--	--	--	--	--	--	--	--	--	--	--	--	--	--	--	--	--	--	62.7	3.6952	--	--	--	--	--	--	--	--	--	--	--	--	--	--	--	--	--	--	--
				20.2	3.645	--	--	--	--	--	--	--	--	--	--	--	--	--	--	--	--	--	--	--	62.7	3.6952	--	--	--	--	--	--	--	--	--	--	--	--	--	--	--	--	--	--	--
				20.2	3.6453	--	--	--	--	--	--	--	--	--	--	--	--	--	--	--	--	--	--	--	62.8	3.6955	--	--	--	--	--	--	--	--	--	--	--	--	--	--	--	--	--	--	--
				20.2	3.6456	--	--	--	--	--	--	--	--	--	--	--	--	--	--	--	--	--	--	--	62.9	3.6955	--	--	--	--	--	--	--	--	--	--	--	--	--	--	--	--	--	--	--
				20.2	3.6456	--	--	--	--	--	--	--	--	--	--	--	--	--	--	--	--	--	--	--	62.9	3.6952	--	--	--	--	--	--	--	--	--	--	--	--	--	--	--	--	--	--	--
				20.2	3.6459	--	--	--	--	--	--	--	--	--	--	--	--	--	--	--	--	--	--	--	63	3.6952	--	--	--	--	--	--	--	--	--	--	--	--	--	--	--	--	--	--	--
				20.3	3.6459	--	--	--	--	--	--	--	--	--	--	--	--	--	--	--	--	--	--	--	63.1	3.6955	--	--	--	--	--	--	--	--	--	--	--	--	--	--	--	--	--	--	--
				20.3	3.6459	--	--	--	--	--	--	--	--	--	--	--	--	--	--	--	--	--	--	--	63.1	3.6959	--	--	--	--	--	--	--	--	--	--	--	--	--	--	--	--	--	--	--
				20.3	3.6459	--	--	--	--	--	--	--	--	--	--	--	--	--	--	--	--	--	--	--	63.2	3.6962	--	--	--	--	--	--	--	--	--	--	--	--	--	--	--	--	--	--	--
				20.3	3.6456	--	--	--	--	--	--	--	--	--	--	--	--	--	--	--	--	--	--	--	63.2	3.6955	--	--	--	--	--	--	--	--	--	--	--	--	--	--	--	--	--	--	--
				20.3	3.6459	--	--	--	--	--	--	--	--	--	--	--	--	--	--	--	--	--	--	--	63.3	3.6952	--	--	--	--	--	--	--	--	--	--	--	--	--	--	--	--	--	--	--
				20.4	3.6459	--	--	--	--	--	--	--	--	--	--	--	--	--	--	--	--	--	--	--	63.4	3.6955	--	--	--	--	--	--	--	--	--	--	--	--	--	--	--	--	--	--	--
				20.4	3.6459	--	--	--	--	--	--	--	--	--	--	--	--	--	--	--	--	--	--	--	63.4	3.6955	--	--	--	--	--	--	--	--	--	--	--	--	--	--	--	--	--	--	--
				20.4	3.6459	--	--	--	--	--	--	--	--	--	--	--	--	--	--	--	--	--	--	--	63.5	3.6962	--	--	--	--	--	--	--	--	--	--	--	--	--	--	--	--	--	--	--
				20.4	3.6459	--	--	--	--	--	--	--	--	--	--	--	--	--	--	--	--	--	--	--	63.6	3.6962	--	--	--	--	--	--	--	--	--	--	--	--	--	--	--	--	--	--	--
				20.4	3.6459	--	--	--	--	--	--	--	--	--	--	--	--	--	--	--	--	--	--	--	63.6	3.6962	--	--	--	--	--	--	--	--	--	--	--	--	--	--	--	--	--	--	--
				20.5	3.6463	--	--	--	--	--	--	--	--	--	--	--	--	--	--	--	--	--	--	--	63.7	3.6962	--	--	--	--	--	--	--	--	--	--	--	--	--	--	--	--	--	--	--
				20.5	3.6463	--	--	--	--	--	--	--	--	--	--	--	--	--	--	--	--	--	--	--	63.7	3.6968	--	--	--	--	--	--	--	--	--	--	--	--	--	--	--	--	--	--	--
				20.5	3.6463	--	--	--	--	--	--	--	--	--	--	--	--	--	--	--	--	--	--	--	63.8	3.6968	--	--	--	--	--	--	--	--	--	--	--	--	--	--	--	--	--	--	--
				20.5	3.6463	--	--	--	--	--	--	--	--	--	--	--	--	--	--	--	--	--	--	--	63.9	3.6971	--	--	--	--	--	--	--	--	--	--	--	--	--	--	--	--	--	--	--
				20.5	3.6459	--	--	--	--	--	--	--	--	--	--	--	--	--	--	--	--	--	--	--	63.9	3.6968	--	--	--	--	--	--	--	--	--	--	--	--	--	--	--	--	--	--	--
				20.6	3.6459	--	--	--	--	--	--	--	--	--	--	--	--	--	--	--	--	--	--	--	64	3.6971	--	--	--	--	--	--	--	--	--	--	--	--	--	--	--	--	--	--	--
				20.6	3.6466	--	--	--	--	--	--	--	--	--	--	--	--	--	--	--	--	--	--	--	64	3.6971	--	--	--	--	--	--	--	--	--	--	--	--	--	--	--	--	--	--	--
				20.6	3.6466	--	--	--	--	--	--	--	--	--	--	--	--	--	--	--	--	--	--	--	64.1	3.6971	--	--	--	--	--	--	--	--	--	--	--	--	--	--	--	--	--	--	--
				20.6	3.6466	--	--	--	--	--	--	--	--	--	--	--	--	--	--	--	--	--	--	--	64.2	3.6971	--	--	--	--	--	--	--	--	--	--	--	--	--	--	--	--	--	--	--
				20.6	3.6469	--	--	--	--	--	--	--	--	--	--	--	--	--	--	--	--	--	--	--	64.2	3.6971	--	--	--	--	--	--	--	--	--	--	--	--	--	--	--	--	--	--	--
				20.7	3.6469	--	--	--	--	--	--	--	--	--	--	--	--	--	--	--	--	--	--	--	64.3	3.6971	--	--	--	--	--	--	--	--	--	--	--	--	--	--	--	--	--	--	--
				20.7	3.6469	--	--	--	--	--	--	--	--	--	--	--	--	--	--	--	--	--	--	--	64.4	3.6977	--	--	--	--	--	--	--	--	--	--	--	--	--	--	--	--	--	--	--
				20.7	3.6469	--	--	--	--	--	--	--	--	--	--	--	--	--	--	--	--	--	--	--	64.4	3.6974	--	--	--	--	--	--	--	--	--	--	--	--	--	--	--	--	--	--	--
				20.7	3.6469	--	--	--	--	--	--	--	--	--	--	--	--	--	--	--	--	--	--	--	64.5	3.6977	--	--	--	--	--	--	--	--	--	--	--	--	--	--	--	--	--	--	--
				20.7	3.6469	--	--	--	--	--	--	--	--	--	--	--	--	--	--	--	--	--	--	--	64.5	3.6977	--	--	--	--	--	--	--	--	--	--	--	--	--	--	--	--	--	--	--
				20.8	3.6469	--	--	--	--	--	--	--	--	--	--	--	--	--	--	--	--	--	--	--	64.6	3.698	--	--	--	--	--	--	--	--	--	--	--	--	--	--	--	--	--	--	--
				20.8	3.6472	--	--	--	--	--	--	--	--	--	--	--	--	--	--	--	--	--	--	--	64.7	3.6977	--	--	--	--	--	--	--	--	--	--	--	--	--	--	--	--	--	--	--
				20.8	3.6475	--	--	--	--	--	--	--	--	--	--	--	--	--	--	--	--	--	--	--	64.7	3.6974	--	--	--	--	--	--	--	--	--	--	--	--	--	--	--	--	--	--	--
				20.8	3.6475	--	--	--	--	--	--	--	--	--	--	--	--	--	--	--	--	--	--	--	64.8	3.698	--	--	--	--	--	--	--	--	--	--	--	--	--	--	--	--	--	--	--
				20.8	3.6472	--	--	--	--	--	--	--	--	--	--	--	--	--	--	--	--	--	--	--	64.9	3.698	--	--	--	--	--	--	--	--	--	--	--	--	--	--	--	--	--	--	--
				20.9	3.6475	--	--	--	--	--	--	--	--	--	--	--	--	--	--	--	--	--	--	--	64.9	3.698	--	--	--	--	--	--	--	--	--	--	--	--	--	--	--	--	--	--	--
				20.9	3.6475	--	--	--	--	--	--	--	--	--	--	--	--	--	--	--	--	--	--	--	65	3.698	--	--	--	--	--	--	--	--	--	--	--	--	--	--	--	--	--	--	--
				20.9	3.6475	--	--	--	--	--	--	--	--	--	--	--	--	--	--	--	--	--	--	--	65	3.698	--	--	--	--	--	--	--	--	--	--	--	--	--	--	--	--	--	--	--
				20.9	3.6478	--	--	--	--	--	--	--	--	--	--	--	--	--	--	--	--	--	--	--	65.1	3.6983	--	--	--	--	--	--	--	--	--	--	--	--	--	--	--	--	--	--	--
				21	3.6475	--	--	--	--	--	--	--	--	--	--	--	--	--	--	--	--	--	--	--	65.2	3.6983	--	--	--	--	--	--	--	--	--	--	--	--	--	--	--	--	--	--	--
				21	3.6472	--	--	--	--	--	--	--	--	--	--	--	--	--	--	--	--	--	--	--	65.2	3.6986	--	--	--	--	--	--	--	--	--	--	--	--	--	--	--	--	--	--	--
				21	3.6472	--	--	--	--	--	--	--	--	--	--	--	--	--	--	--	--	--	--	--	65.3	3.6983	--	--	--	--	--	--	--	--	--	--	--	--	--	--	--	--	--	--	--
				21	3.6472	--	--	--	--	--	--	--	--	--	--	--	--	--	--	--	--	--	--	--	65.4	3.6986	--	--	--	--	--	--	--	--	--	--	--	--	--	--	--	--	--	--	--
				21	3.6472	--	--	--	--	--	--	--	--	--	--	--	--	--	--	--	--	--	--	--	65.4	3.699	--	--	--	--	--	--	--	--	--	--	--	--	--	--	--	--	--	--	--
				21.1	3.6472	--	--	--	--	--	--	--	--	--	--	--	--	--	--	--	--	--	--	--	65.5	3.6986	--	--	--	--	--	--	--	--	--	--	--	--	--	--	--	--	--	--	--
				21.1	3.6475	--	--	--	--	--	--	--	--	--	--	--	--	--	--	--	--	--	--	--	65.5	3.6993	--	--	--	--	--	--	--	--	--	--	--	--	--	--	--	--	--	--	--
				21.1	3.6478	--	--	--	--	--	--	--	--	--	--	--	--	--	--	--	--	--	--	--	65.6	3.6993	--	--	--	--	--	--	--	--	--	--	--	--	--	--	--	--	--	--	--
				21.1	3.6475	--	--	--	--	--	--	--	--	--	--	--	--	--	--	--	--	--	--	--	65.7	3.6993	--	--	--	--	--	--	--	--	--	--	--	--	--	--	--	--	--	--	--
				21.1	3.6475	--	--	--	--	--	--	--	--	--	--	--	--	--	--	--	--	--	--	--	65.7	3.6996	--	--	--	--	--	--	--	--	--	--	--	--	--	--	--	--	--	--	--
				21.2	3.6472	--	--	--	--	--	--	--	--	--	--	--	--	--	--	--	--	--	--	--	65.8	3.699	--	--	--	--	--	--	--	--	--	--	--	--	--	--	--	--	--	--	--
				21.2	3.6472	--	--	--	--	--	--	--	--	--	--	--	--	--	--	--	--	--	--	--	65.9	3.6999	--	--	--	--	--	--	--	--	--	--	--	--	--	--	--	--	--	--	--
				21.2	3.6475	--	--	--	--	--	--	--	--	--	--	--	--	--	--	--	--	--	--	--	65.9	3.6999	--	--	--	--	--	--	--	--	--	--	--	--	--	--	--	--	--	--	--
				21.2	3.6478	--	--	--	--	--	--	--	--	--	--	--	--	--	--	--	--	--	--	--	66	3.6999	--	--	--	--	--	--	--	--	--	--	--	--	--	--	--	--	--	--	--
				21.2	3.6478	--	--	--	--	--	--	--	--	--	--	--	--	--	--	--	--	--	--	--	66	3.6999	--	--	--	--	--	--	--	--	--	--	--	--	--	--	--	--	--	--	--
				21.3	3.6478	--	--	--	--	--	--	--	--	--	--	--	--	--	--	--	--	--	--	--	66.1	3.6999	--	--	--	--	--	--	--	--	--	--	--	--	--	--	--	--	--	--	--
				21.3	3.6478	--	--	--	--	--	--	--	--	--	--	--	--	--	--	--	--	--	--	--	66.2	3.6999	--	--	--	--	--	--	--	--	--	--	--	--	--	--	--	--	--	--	--
				21.3	3.6481	--	--	--	--	--	--	--	--	--	--	--	--	--	--	--	--	--	--	--	66.2	3.6999	--	--	--	--	--	--	--	--	--	--	--	--	--	--	--	--	--	--	--
				21.3	3.6481	--	--	--	--	--	--	--	--	--	--	--	--	--	--	--	--	--	--	--	66.3	3.6999	--	--	--	--	--	--	--	--	--	--	--	--	--	--	--	--	--	--	--
				21.3	3.6478	--	--	--	--	--	--	--	--	--	--	--	--	--	--	--	--	--	--	--	66.4	3.6999	--	--	--	--	--	--	--	--	--	--	--	--	--	--	--	--	--	--	--
				21.4	3.6478	--	--	--	--	--	--	--	--	--	--	--	--	--	--	--	--	--	--	--	66.4	3.6999	--	--	--	--	--	--	--	--	--	--	--	--	--	--	--	--	--	--	--
				21.4	3.6484	--	--	--	--	--	--	--	--	--	--	--	--	--	--	--	--	--	--	--	66.5	3.6999	--	--	--	--	--	--	--	--	--	--	--	--	--	--	--	--	--	--	--
				21.4	3.6484	--	--	--	--	--	--	--	--	--	--	--	--	--	--	--	--	--	--	--	66.5	3.7002	--	--	--	--	--	--	--	--	--	--	--	--	--	--	--	--	--	--	--
				21.4	3.6481	--	--	--	--	--	--	--	--	--	--	--	--	--	--	--	--	--	--	--	66.6	3.7005	--	--	--	--	--	--	--	--	--	--	--	--	--	--	--	--	--	--	--
				21.4	3.6481	--	--	--	--	--	--	--	--	--	--	--	--	--	--	--	--	--	--	--	66.7	3.7005	--	--	--	--	--	--	--	--	--	--	--	--	--	--	--	--	--	--	--
				21.5	3.6484	--	--	--	--	--	--	--	--	--	--	--	--	--	--	--	--	--	--	--	66.7	3.7008	--	--	--	--	--	--	--	--	--	--	--	--	--	--	--	--	--	--	--
				21.5	3.6484	--	--	--	--	--	--	--	--	--	--	--	--	--	--	--	--	--	--	--	66.8	3.7008	--	--	--	--	--	--	--	--	--	--	--	--	--	--	--	--	--	--	--
				21.5	3.6487	--	--	--	--	--	--	--	--	--	--	--	--	--	--	--	--	--	--	--	66.9	3.7008	--	--	--	--	--	--	--	--	--	--	--	--	--	--	--	--	--	--	--
				21.5	3.6487	--	--	--	--	--	--	--	--	--	--	--	--	--	--	--	--	--	--	--	66.9	3.7005	--	--	--	--	--	--	--	--	--	--	--	--	--	--	--	--	--	--	--
				21.5	3.6487	--	--	--	--	--	--	--	--	--	--	--	--	--	--	--	--	--	--	--	67	3.7002	--	--	--	--	--	--	--	--	--	--	--	--	--	--	--	--	--	--	--
				21.6	3.6487	--	--	--	--	--	--	--	--	--	--	--	--	--	--	--	--	--	--	--	67	3.7008	--	--	--	--	--	--	--	--	--	--	--	--	--	--	--	--	--	--	--
				21.6	3.6484	--	--	--	--	--	--	--	--	--	--	--	--	--	--	--	--	--	--	--	67.1	3.7011	--	--	--	--	--	--	--	--	--	--	--	--	--	--	--	--	--	--	--
				21.6	3.6484	--	--	--	--	--	--	--	--	--	--	--	--	--	--	--	--	--	--	--	67.2	3.7011	--	--	--	--	--	--	--	--	--	--	--	--	--	--	--	--	--	--	--
				21.6	3.6487	--	--	--	--	--	--	--	--	--	--	--	--	--	--	--	--	--	--	--	67.2	3.7011	--	--	--	--	--	--	--	--	--	--	--	--	--	--	--	--	--	--	--
				21.6	3.6487	--	--	--	--	--	--	--	--	--	--	--	--	--	--	--	--	--	--	--	67.3	3.7017	--	--	--	--	--	--	--	--	--	--	--	--	--	--	--	--	--	--	--
				21.7	3.6487	--	--	--	--	--	--	--	--	--	--	--	--	--	--	--	--	--	--	--	67.3	3.7017	--	--	--	--	--	--	--	--	--	--	--	--	--	--	--	--	--	--	--
				21.7	3.6484	--	--	--	--	--	--	--	--	--	--	--	--	--	--	--	--	--	--	--	67.4	3.7017	--	--	--	--	--	--	--	--	--	--	--	--	--	--	--	--	--	--	--
				21.7	3.6487	--	--	--	--	--	--	--	--	--	--	--	--	--	--	--	--	--	--	--	67.5	3.7017	--	--	--	--	--	--	--	--	--	--	--	--	--	--	--	--	--	--	--
				21.7	3.6487	--	--	--	--	--	--	--	--	--	--	--	--	--	--	--	--	--	--	--	67.5	3.7017	--	--	--	--	--	--	--	--	--	--	--	--	--	--	--	--	--	--	--
				21.7	3.6487	--	--	--	--	--	--	--	--	--	--	--	--	--	--	--	--	--	--	--	67.6	3.7021	--	--	--	--	--	--	--	--	--	--	--	--	--	--	--	--	--	--	--
				21.8	3.6487	--	--	--	--	--	--	--	--	--	--	--	--	--	--	--	--	--	--	--	67.7	3.7027	--	--	--	--	--	--	--	--	--	--	--	--	--	--	--	--	--	--	--
				21.8	3.6487	--	--	--	--	--	--	--	--	--	--	--	--	--	--	--	--	--	--	--	67.7	3.7027	--	--	--	--	--	--	--	--	--	--	--	--	--	--	--	--	--	--	--
				21.8	3.6494	--	--	--	--	--	--	--	--	--	--	--	--	--	--	--	--	--	--	--	67.8	3.7027	--	--	--	--	--	--	--	--	--	--	--	--	--	--	--	--	--	--	--
				21.8	3.649	--	--	--	--	--	--	--	--	--	--	--	--	--	--	--	--	--	--	--	67.9	3.7027	--	--	--	--	--	--	--	--	--	--	--	--	--	--	--	--	--	--	--
				21.8	3.6484	--	--	--	--	--	--	--	--	--	--	--	--	--	--	--	--	--	--	--	67.9	3.7027	--	--	--	--	--	--	--	--	--	--	--	--	--	--	--	--	--	--	--
				21.9	3.649	--	--	--	--	--	--	--	--	--	--	--	--	--	--	--	--	--	--	--	68	3.7027	--	--	--	--	--	--	--	--	--	--	--	--	--	--	--	--	--	--	--
				21.9	3.6497	--	--	--	--	--	--	--	--	--	--	--	--	--	--	--	--	--	--	--	68	3.7027	--	--	--	--	--	--	--	--	--	--	--	--	--	--	--	--	--	--	--
				21.9	3.6494	--	--	--	--	--	--	--	--	--	--	--	--	--	--	--	--	--	--	--	68.1	3.7027	--	--	--	--	--	--	--	--	--	--	--	--	--	--	--	--	--	--	--
				21.9	3.6487	--	--	--	--	--	--	--	--	--	--	--	--	--	--	--	--	--	--	--	68.2	3.703	--	--	--	--	--	--	--	--	--	--	--	--	--	--	--	--	--	--	--
				21.9	3.6487	--	--	--	--	--	--	--	--	--	--	--	--	--	--	--	--	--	--	--	68.2	3.7033	--	--	--	--	--	--	--	--	--	--	--	--	--	--	--	--	--	--	--
				22	3.649	--	--	--	--	--	--	--	--	--	--	--	--	--	--	--	--	--	--	--	68.3	3.7033	--	--	--	--	--	--	--	--	--	--	--	--	--	--	--	--	--	--	--
				22	3.6494	--	--	--	--	--	--	--	--	--	--	--	--	--	--	--	--	--	--	--	68.3	3.7033	--	--	--	--	--	--	--	--	--	--	--	--	--	--	--	--	--	--	--
				22	3.6497	--	--	--	--	--	--	--	--	--	--	--	--	--	--	--	--	--	--	--	68.4	3.7033	--	--	--	--	--	--	--	--	--	--	--	--	--	--	--	--	--	--	--
				22	3.6497	--	--	--	--	--	--	--	--	--	--	--	--	--	--	--	--	--	--	--	68.5	3.7039	--	--	--	--	--	--	--	--	--	--	--	--	--	--	--	--	--	--	--
				22	3.6494	--	--	--	--	--	--	--	--	--	--	--	--	--	--	--	--	--	--	--	68.5	3.7039	--	--	--	--	--	--	--	--	--	--	--	--	--	--	--	--	--	--	--
				22.1	3.6494	--	--	--	--	--	--	--	--	--	--	--	--	--	--	--	--	--	--	--	68.6	3.7042	--	--	--	--	--	--	--	--	--	--	--	--	--	--	--	--	--	--	--
				22.1	3.649	--	--	--	--	--	--	--	--	--	--	--	--	--	--	--	--	--	--	--	68.7	3.7042	--	--	--	--	--	--	--	--	--	--	--	--	--	--	--	--	--	--	--
				22.1	3.6497	--	--	--	--	--	--	--	--	--	--	--	--	--	--	--	--	--	--	--	68.7	3.7042	--	--	--	--	--	--	--	--	--	--	--	--	--	--	--	--	--	--	--
				22.1	3.6497	--	--	--	--	--	--	--	--	--	--	--	--	--	--	--	--	--	--	--	68.8	3.7045	--	--	--	--	--	--	--	--	--	--	--	--	--	--	--	--	--	--	--
				22.1	3.6494	--	--	--	--	--	--	--	--	--	--	--	--	--	--	--	--	--	--	--	68.8	3.7045	--	--	--	--	--	--	--	--	--	--	--	--	--	--	--	--	--	--	--
				22.2	3.649	--	--	--	--	--	--	--	--	--	--	--	--	--	--	--	--	--	--	--	68.9	3.7045	--	--	--	--	--	--	--	--	--	--	--	--	--	--	--	--	--	--	--
				22.2	3.6494	--	--	--	--	--	--	--	--	--	--	--	--	--	--	--	--	--	--	--	69	3.7045	--	--	--	--	--	--	--	--	--	--	--	--	--	--	--	--	--	--	--
				22.2	3.6497	--	--	--	--	--	--	--	--	--	--	--	--	--	--	--	--	--	--	--	69	3.7048	--	--	--	--	--	--	--	--	--	--	--	--	--	--	--	--	--	--	--
				22.2	3.649	--	--	--	--	--	--	--	--	--	--	--	--	--	--	--	--	--	--	--	69.1	3.7048	--	--	--	--	--	--	--	--	--	--	--	--	--	--	--	--	--	--	--
				22.2	3.649	--	--	--	--	--	--	--	--	--	--	--	--	--	--	--	--	--	--	--	69.2	3.7045	--	--	--	--	--	--	--	--	--	--	--	--	--	--	--	--	--	--	--
				22.3	3.6494	--	--	--	--	--	--	--	--	--	--	--	--	--	--	--	--	--	--	--	69.2	3.7048	--	--	--	--	--	--	--	--	--	--	--	--	--	--	--	--	--	--	--
				22.3	3.649	--	--	--	--	--	--	--	--	--	--	--	--	--	--	--	--	--	--	--	69.3	3.7052	--	--	--	--	--	--	--	--	--	--	--	--	--	--	--	--	--	--	--
				22.3	3.649	--	--	--	--	--	--	--	--	--	--	--	--	--	--	--	--	--	--	--	69.3	3.7055	--	--	--	--	--	--	--	--	--	--	--	--	--	--	--	--	--	--	--
				22.3	3.649	--	--	--	--	--	--	--	--	--	--	--	--	--	--	--	--	--	--	--	69.4	3.7055	--	--	--	--	--	--	--	--	--	--	--	--	--	--	--	--	--	--	--
				22.3	3.649	--	--	--	--	--	--	--	--	--	--	--	--	--	--	--	--	--	--	--	69.5	3.7058	--	--	--	--	--	--	--	--	--	--	--	--	--	--	--	--	--	--	--
				22.4	3.6487	--	--	--	--	--	--	--	--	--	--	--	--	--	--	--	--	--	--	--	69.5	3.7058	--	--	--	--	--	--	--	--	--	--	--	--	--	--	--	--	--	--	--
				22.4	3.6487	--	--	--	--	--	--	--	--	--	--	--	--	--	--	--	--	--	--	--	69.6	3.7058	--	--	--	--	--	--	--	--	--	--	--	--	--	--	--	--	--	--	--
				22.4	3.6487	--	--	--	--	--	--	--	--	--	--	--	--	--	--	--	--	--	--	--	69.7	3.7061	--	--	--	--	--	--	--	--	--	--	--	--	--	--	--	--	--	--	--
				22.4	3.649	--	--	--	--	--	--	--	--	--	--	--	--	--	--	--	--	--	--	--	69.7	3.7055	--	--	--	--	--	--	--	--	--	--	--	--	--	--	--	--	--	--	--
				22.4	3.6487	--	--	--	--	--	--	--	--	--	--	--	--	--	--	--	--	--	--	--	69.8	3.7055	--	--	--	--	--	--	--	--	--	--	--	--	--	--	--	--	--	--	--
				22.5	3.6494	--	--	--	--	--	--	--	--	--	--	--	--	--	--	--	--	--	--	--	69.8	3.7055	--	--	--	--	--	--	--	--	--	--	--	--	--	--	--	--	--	--	--
				22.5	3.6494	--	--	--	--	--	--	--	--	--	--	--	--	--	--	--	--	--	--	--	69.9	3.7055	--	--	--	--	--	--	--	--	--	--	--	--	--	--	--	--	--	--	--
				22.5	3.6487	--	--	--	--	--	--	--	--	--	--	--	--	--	--	--	--	--	--	--	70	3.7055	--	--	--	--	--	--	--	--	--	--	--	--	--	--	--	--	--	--	--
				22.5	3.6487	--	--	--	--	--	--	--	--	--	--	--	--	--	--	--	--	--	--	--	70	3.7055	--	--	--	--	--	--	--	--	--	--	--	--	--	--	--	--	--	--	--
				22.5	3.649	--	--	--	--	--	--	--	--	--	--	--	--	--	--	--	--	--	--	--	70.1	3.7058	--	--	--	--	--	--	--	--	--	--	--	--	--	--	--	--	--	--	--
				22.6	3.6494	--	--	--	--	--	--	--	--	--	--	--	--	--	--	--	--	--	--	--	70.2	3.7055	--	--	--	--	--	--	--	--	--	--	--	--	--	--	--	--	--	--	--
				22.6	3.649	--	--	--	--	--	--	--	--	--	--	--	--	--	--	--	--	--	--	--	70.2	3.7064	--	--	--	--	--	--	--	--	--	--	--	--	--	--	--	--	--	--	--
				22.6	3.649	--	--	--	--	--	--	--	--	--	--	--	--	--	--	--	--	--	--	--	70.3	3.7058	--	--	--	--	--	--	--	--	--	--	--	--	--	--	--	--	--	--	--
				22.6	3.6487	--	--	--	--	--	--	--	--	--	--	--	--	--	--	--	--	--	--	--	70.3	3.7064	--	--	--	--	--	--	--	--	--	--	--	--	--	--	--	--	--	--	--
				22.6	3.6487	--	--	--	--	--	--	--	--	--	--	--	--	--	--	--	--	--	--	--	70.4	3.7067	--	--	--	--	--	--	--	--	--	--	--	--	--	--	--	--	--	--	--
				22.7	3.649	--	--	--	--	--	--	--	--	--	--	--	--	--	--	--	--	--	--	--	70.5	3.7067	--	--	--	--	--	--	--	--	--	--	--	--	--	--	--	--	--	--	--
				22.7	3.6494	--	--	--	--	--	--	--	--	--	--	--	--	--	--	--	--	--	--	--	70.5	3.707	--	--	--	--	--	--	--	--	--	--	--	--	--	--	--	--	--	--	--
				22.7	3.649	--	--	--	--	--	--	--	--	--	--	--	--	--	--	--	--	--	--	--	70.6	3.7073	--	--	--	--	--	--	--	--	--	--	--	--	--	--	--	--	--	--	--
				22.7	3.649	--	--	--	--	--	--	--	--	--	--	--	--	--	--	--	--	--	--	--	70.7	3.707	--	--	--	--	--	--	--	--	--	--	--	--	--	--	--	--	--	--	--
				22.7	3.649	--	--	--	--	--	--	--	--	--	--	--	--	--	--	--	--	--	--	--	70.7	3.7076	--	--	--	--	--	--	--	--	--	--	--	--	--	--	--	--	--	--	--
				22.8	3.6494	--	--	--	--	--	--	--	--	--	--	--	--	--	--	--	--	--	--	--	70.8	3.7079	--	--	--	--	--	--	--	--	--	--	--	--	--	--	--	--	--	--	--
				22.8	3.6494	--	--	--	--	--	--	--	--	--	--	--	--	--	--	--	--	--	--	--	70.8	3.7073	--	--	--	--	--	--	--	--	--	--	--	--	--	--	--	--	--	--	--
				22.8	3.6497	--	--	--	--	--	--	--	--	--	--	--	--	--	--	--	--	--	--	--	70.9	3.7079	--	--	--	--	--	--	--	--	--	--	--	--	--	--	--	--	--	--	--
				22.8	3.6494	--	--	--	--	--	--	--	--	--	--	--	--	--	--	--	--	--	--	--	71	3.7083	--	--	--	--	--	--	--	--	--	--	--	--	--	--	--	--	--	--	--
				22.8	3.6494	--	--	--	--	--	--	--	--	--	--	--	--	--	--	--	--	--	--	--	71	3.7083	--	--	--	--	--	--	--	--	--	--	--	--	--	--	--	--	--	--	--
				22.9	3.6497	--	--	--	--	--	--	--	--	--	--	--	--	--	--	--	--	--	--	--	71.1	3.7086	--	--	--	--	--	--	--	--	--	--	--	--	--	--	--	--	--	--	--
				22.9	3.6497	--	--	--	--	--	--	--	--	--	--	--	--	--	--	--	--	--	--	--	71.2	3.7083	--	--	--	--	--	--	--	--	--	--	--	--	--	--	--	--	--	--	--
				22.9	3.6497	--	--	--	--	--	--	--	--	--	--	--	--	--	--	--	--	--	--	--	71.2	3.7086	--	--	--	--	--	--	--	--	--	--	--	--	--	--	--	--	--	--	--
				22.9	3.6497	--	--	--	--	--	--	--	--	--	--	--	--	--	--	--	--	--	--	--	71.3	3.7089	--	--	--	--	--	--	--	--	--	--	--	--	--	--	--	--	--	--	--
				22.9	3.6497	--	--	--	--	--	--	--	--	--	--	--	--	--	--	--	--	--	--	--	71.3	3.7083	--	--	--	--	--	--	--	--	--	--	--	--	--	--	--	--	--	--	--
				23	3.6497	--	--	--	--	--	--	--	--	--	--	--	--	--	--	--	--	--	--	--	71.4	3.7089	--	--	--	--	--	--	--	--	--	--	--	--	--	--	--	--	--	--	--
				23	3.6497	--	--	--	--	--	--	--	--	--	--	--	--	--	--	--	--	--	--	--	71.5	3.7092	--	--	--	--	--	--	--	--	--	--	--	--	--	--	--	--	--	--	--
				23	3.6503	--	--	--	--	--	--	--	--	--	--	--	--	--	--	--	--	--	--	--	71.5	3.7092	--	--	--	--	--	--	--	--	--	--	--	--	--	--	--	--	--	--	--
				23	3.6503	--	--	--	--	--	--	--	--	--	--	--	--	--	--	--	--	--	--	--	71.6	3.7092	--	--	--	--	--	--	--	--	--	--	--	--	--	--	--	--	--	--	--
				23	3.65	--	--	--	--	--	--	--	--	--	--	--	--	--	--	--	--	--	--	--	71.7	3.7092	--	--	--	--	--	--	--	--	--	--	--	--	--	--	--	--	--	--	--
				23.1	3.65	--	--	--	--	--	--	--	--	--	--	--	--	--	--	--	--	--	--	--	71.7	3.7092	--	--	--	--	--	--	--	--	--	--	--	--	--	--	--	--	--	--	--
				23.1	3.65	--	--	--	--	--	--	--	--	--	--	--	--	--	--	--	--	--	--	--	71.8	3.7092	--	--	--	--	--	--	--	--	--	--	--	--	--	--	--	--	--	--	--
				23.1	3.65	--	--	--	--	--	--	--	--	--	--	--	--	--	--	--	--	--	--	--	71.8	3.7092	--	--	--	--	--	--	--	--	--	--	--	--	--	--	--	--	--	--	--
				23.1	3.6503	--	--	--	--	--	--	--	--	--	--	--	--	--	--	--	--	--	--	--	71.9	3.7095	--	--	--	--	--	--	--	--	--	--	--	--	--	--	--	--	--	--	--
				23.1	3.6506	--	--	--	--	--	--	--	--	--	--	--	--	--	--	--	--	--	--	--	72	3.7098	--	--	--	--	--	--	--	--	--	--	--	--	--	--	--	--	--	--	--
				23.2	3.6506	--	--	--	--	--	--	--	--	--	--	--	--	--	--	--	--	--	--	--	72	3.7098	--	--	--	--	--	--	--	--	--	--	--	--	--	--	--	--	--	--	--
				23.2	3.6506	--	--	--	--	--	--	--	--	--	--	--	--	--	--	--	--	--	--	--	72.1	3.7101	--	--	--	--	--	--	--	--	--	--	--	--	--	--	--	--	--	--	--
				23.2	3.6503	--	--	--	--	--	--	--	--	--	--	--	--	--	--	--	--	--	--	--	72.2	3.7101	--	--	--	--	--	--	--	--	--	--	--	--	--	--	--	--	--	--	--
				23.2	3.6506	--	--	--	--	--	--	--	--	--	--	--	--	--	--	--	--	--	--	--	72.2	3.7101	--	--	--	--	--	--	--	--	--	--	--	--	--	--	--	--	--	--	--
				23.2	3.6512	--	--	--	--	--	--	--	--	--	--	--	--	--	--	--	--	--	--	--	72.3	3.7101	--	--	--	--	--	--	--	--	--	--	--	--	--	--	--	--	--	--	--
				23.3	3.6506	--	--	--	--	--	--	--	--	--	--	--	--	--	--	--	--	--	--	--	72.3	3.7101	--	--	--	--	--	--	--	--	--	--	--	--	--	--	--	--	--	--	--
				23.3	3.6509	--	--	--	--	--	--	--	--	--	--	--	--	--	--	--	--	--	--	--	72.4	3.7101	--	--	--	--	--	--	--	--	--	--	--	--	--	--	--	--	--	--	--
				23.3	3.6512	--	--	--	--	--	--	--	--	--	--	--	--	--	--	--	--	--	--	--	72.5	3.7098	--	--	--	--	--	--	--	--	--	--	--	--	--	--	--	--	--	--	--
				23.3	3.6512	--	--	--	--	--	--	--	--	--	--	--	--	--	--	--	--	--	--	--	72.5	3.7101	--	--	--	--	--	--	--	--	--	--	--	--	--	--	--	--	--	--	--
				23.3	3.6515	--	--	--	--	--	--	--	--	--	--	--	--	--	--	--	--	--	--	--	72.6	3.7101	--	--	--	--	--	--	--	--	--	--	--	--	--	--	--	--	--	--	--
				23.4	3.6512	--	--	--	--	--	--	--	--	--	--	--	--	--	--	--	--	--	--	--	72.7	3.7101	--	--	--	--	--	--	--	--	--	--	--	--	--	--	--	--	--	--	--
				23.4	3.6509	--	--	--	--	--	--	--	--	--	--	--	--	--	--	--	--	--	--	--	72.7	3.7104	--	--	--	--	--	--	--	--	--	--	--	--	--	--	--	--	--	--	--
				23.4	3.6515	--	--	--	--	--	--	--	--	--	--	--	--	--	--	--	--	--	--	--	72.8	3.711	--	--	--	--	--	--	--	--	--	--	--	--	--	--	--	--	--	--	--
				23.4	3.6515	--	--	--	--	--	--	--	--	--	--	--	--	--	--	--	--	--	--	--	72.8	3.711	--	--	--	--	--	--	--	--	--	--	--	--	--	--	--	--	--	--	--
				23.4	3.6515	--	--	--	--	--	--	--	--	--	--	--	--	--	--	--	--	--	--	--	72.9	3.711	--	--	--	--	--	--	--	--	--	--	--	--	--	--	--	--	--	--	--
				23.5	3.6515	--	--	--	--	--	--	--	--	--	--	--	--	--	--	--	--	--	--	--	73	3.7114	--	--	--	--	--	--	--	--	--	--	--	--	--	--	--	--	--	--	--
				23.5	3.6515	--	--	--	--	--	--	--	--	--	--	--	--	--	--	--	--	--	--	--	73	3.7114	--	--	--	--	--	--	--	--	--	--	--	--	--	--	--	--	--	--	--
				23.5	3.6515	--	--	--	--	--	--	--	--	--	--	--	--	--	--	--	--	--	--	--	73.1	3.7117	--	--	--	--	--	--	--	--	--	--	--	--	--	--	--	--	--	--	--
				23.5	3.6515	--	--	--	--	--	--	--	--	--	--	--	--	--	--	--	--	--	--	--	73.2	3.7117	--	--	--	--	--	--	--	--	--	--	--	--	--	--	--	--	--	--	--
				23.5	3.6515	--	--	--	--	--	--	--	--	--	--	--	--	--	--	--	--	--	--	--	73.2	3.712	--	--	--	--	--	--	--	--	--	--	--	--	--	--	--	--	--	--	--
				23.6	3.6518	--	--	--	--	--	--	--	--	--	--	--	--	--	--	--	--	--	--	--	73.3	3.712	--	--	--	--	--	--	--	--	--	--	--	--	--	--	--	--	--	--	--
				23.6	3.6515	--	--	--	--	--	--	--	--	--	--	--	--	--	--	--	--	--	--	--	73.3	3.712	--	--	--	--	--	--	--	--	--	--	--	--	--	--	--	--	--	--	--
				23.6	3.6515	--	--	--	--	--	--	--	--	--	--	--	--	--	--	--	--	--	--	--	73.4	3.712	--	--	--	--	--	--	--	--	--	--	--	--	--	--	--	--	--	--	--
				23.6	3.6515	--	--	--	--	--	--	--	--	--	--	--	--	--	--	--	--	--	--	--	73.5	3.712	--	--	--	--	--	--	--	--	--	--	--	--	--	--	--	--	--	--	--
				23.6	3.6515	--	--	--	--	--	--	--	--	--	--	--	--	--	--	--	--	--	--	--	73.5	3.712	--	--	--	--	--	--	--	--	--	--	--	--	--	--	--	--	--	--	--
				23.7	3.6515	--	--	--	--	--	--	--	--	--	--	--	--	--	--	--	--	--	--	--	73.6	3.712	--	--	--	--	--	--	--	--	--	--	--	--	--	--	--	--	--	--	--
				23.7	3.6515	--	--	--	--	--	--	--	--	--	--	--	--	--	--	--	--	--	--	--	73.7	3.712	--	--	--	--	--	--	--	--	--	--	--	--	--	--	--	--	--	--	--
				23.7	3.6521	--	--	--	--	--	--	--	--	--	--	--	--	--	--	--	--	--	--	--	73.7	3.712	--	--	--	--	--	--	--	--	--	--	--	--	--	--	--	--	--	--	--
				23.7	3.6525	--	--	--	--	--	--	--	--	--	--	--	--	--	--	--	--	--	--	--	73.8	3.712	--	--	--	--	--	--	--	--	--	--	--	--	--	--	--	--	--	--	--
				23.7	3.6521	--	--	--	--	--	--	--	--	--	--	--	--	--	--	--	--	--	--	--	73.8	3.712	--	--	--	--	--	--	--	--	--	--	--	--	--	--	--	--	--	--	--
				23.8	3.6518	--	--	--	--	--	--	--	--	--	--	--	--	--	--	--	--	--	--	--	73.9	3.7126	--	--	--	--	--	--	--	--	--	--	--	--	--	--	--	--	--	--	--
				23.8	3.6518	--	--	--	--	--	--	--	--	--	--	--	--	--	--	--	--	--	--	--	74	3.7129	--	--	--	--	--	--	--	--	--	--	--	--	--	--	--	--	--	--	--
				23.8	3.6525	--	--	--	--	--	--	--	--	--	--	--	--	--	--	--	--	--	--	--	74	3.7129	--	--	--	--	--	--	--	--	--	--	--	--	--	--	--	--	--	--	--
				23.8	3.6525	--	--	--	--	--	--	--	--	--	--	--	--	--	--	--	--	--	--	--	74.1	3.7126	--	--	--	--	--	--	--	--	--	--	--	--	--	--	--	--	--	--	--
				23.8	3.6528	--	--	--	--	--	--	--	--	--	--	--	--	--	--	--	--	--	--	--	74.1	3.7132	--	--	--	--	--	--	--	--	--	--	--	--	--	--	--	--	--	--	--
				23.9	3.6534	--	--	--	--	--	--	--	--	--	--	--	--	--	--	--	--	--	--	--	74.2	3.7132	--	--	--	--	--	--	--	--	--	--	--	--	--	--	--	--	--	--	--
				23.9	3.6531	--	--	--	--	--	--	--	--	--	--	--	--	--	--	--	--	--	--	--	74.3	3.7132	--	--	--	--	--	--	--	--	--	--	--	--	--	--	--	--	--	--	--
				23.9	3.6528	--	--	--	--	--	--	--	--	--	--	--	--	--	--	--	--	--	--	--	74.3	3.7132	--	--	--	--	--	--	--	--	--	--	--	--	--	--	--	--	--	--	--
				23.9	3.6528	--	--	--	--	--	--	--	--	--	--	--	--	--	--	--	--	--	--	--	74.4	3.7138	--	--	--	--	--	--	--	--	--	--	--	--	--	--	--	--	--	--	--
				23.9	3.6534	--	--	--	--	--	--	--	--	--	--	--	--	--	--	--	--	--	--	--	74.5	3.7138	--	--	--	--	--	--	--	--	--	--	--	--	--	--	--	--	--	--	--
				24	3.6531	--	--	--	--	--	--	--	--	--	--	--	--	--	--	--	--	--	--	--	74.5	3.7138	--	--	--	--	--	--	--	--	--	--	--	--	--	--	--	--	--	--	--
				24	3.6528	--	--	--	--	--	--	--	--	--	--	--	--	--	--	--	--	--	--	--	74.6	3.7138	--	--	--	--	--	--	--	--	--	--	--	--	--	--	--	--	--	--	--
				24	3.6531	--	--	--	--	--	--	--	--	--	--	--	--	--	--	--	--	--	--	--	74.6	3.7141	--	--	--	--	--	--	--	--	--	--	--	--	--	--	--	--	--	--	--
				24	3.6534	--	--	--	--	--	--	--	--	--	--	--	--	--	--	--	--	--	--	--	74.7	3.7138	--	--	--	--	--	--	--	--	--	--	--	--	--	--	--	--	--	--	--
				24	3.6531	--	--	--	--	--	--	--	--	--	--	--	--	--	--	--	--	--	--	--	74.8	3.7138	--	--	--	--	--	--	--	--	--	--	--	--	--	--	--	--	--	--	--
				24.1	3.6531	--	--	--	--	--	--	--	--	--	--	--	--	--	--	--	--	--	--	--	74.8	3.7145	--	--	--	--	--	--	--	--	--	--	--	--	--	--	--	--	--	--	--
				24.1	3.6534	--	--	--	--	--	--	--	--	--	--	--	--	--	--	--	--	--	--	--	74.9	3.7141	--	--	--	--	--	--	--	--	--	--	--	--	--	--	--	--	--	--	--
				24.1	3.6534	--	--	--	--	--	--	--	--	--	--	--	--	--	--	--	--	--	--	--	75	3.7145	--	--	--	--	--	--	--	--	--	--	--	--	--	--	--	--	--	--	--
				24.1	3.6534	--	--	--	--	--	--	--	--	--	--	--	--	--	--	--	--	--	--	--	75	3.7148	--	--	--	--	--	--	--	--	--	--	--	--	--	--	--	--	--	--	--
				24.1	3.6534	--	--	--	--	--	--	--	--	--	--	--	--	--	--	--	--	--	--	--	75.1	3.7151	--	--	--	--	--	--	--	--	--	--	--	--	--	--	--	--	--	--	--
				24.2	3.6534	--	--	--	--	--	--	--	--	--	--	--	--	--	--	--	--	--	--	--	75.1	3.7154	--	--	--	--	--	--	--	--	--	--	--	--	--	--	--	--	--	--	--
				24.2	3.6534	--	--	--	--	--	--	--	--	--	--	--	--	--	--	--	--	--	--	--	75.2	3.7148	--	--	--	--	--	--	--	--	--	--	--	--	--	--	--	--	--	--	--
				24.2	3.6534	--	--	--	--	--	--	--	--	--	--	--	--	--	--	--	--	--	--	--	75.3	3.7154	--	--	--	--	--	--	--	--	--	--	--	--	--	--	--	--	--	--	--
				24.2	3.6534	--	--	--	--	--	--	--	--	--	--	--	--	--	--	--	--	--	--	--	75.3	3.7148	--	--	--	--	--	--	--	--	--	--	--	--	--	--	--	--	--	--	--
				24.2	3.6534	--	--	--	--	--	--	--	--	--	--	--	--	--	--	--	--	--	--	--	75.4	3.7157	--	--	--	--	--	--	--	--	--	--	--	--	--	--	--	--	--	--	--
				24.3	3.6537	--	--	--	--	--	--	--	--	--	--	--	--	--	--	--	--	--	--	--	75.5	3.7157	--	--	--	--	--	--	--	--	--	--	--	--	--	--	--	--	--	--	--
				24.3	3.6537	--	--	--	--	--	--	--	--	--	--	--	--	--	--	--	--	--	--	--	75.5	3.7157	--	--	--	--	--	--	--	--	--	--	--	--	--	--	--	--	--	--	--
				24.3	3.654	--	--	--	--	--	--	--	--	--	--	--	--	--	--	--	--	--	--	--	75.6	3.7157	--	--	--	--	--	--	--	--	--	--	--	--	--	--	--	--	--	--	--
				24.3	3.654	--	--	--	--	--	--	--	--	--	--	--	--	--	--	--	--	--	--	--	75.6	3.7157	--	--	--	--	--	--	--	--	--	--	--	--	--	--	--	--	--	--	--
				24.3	3.6537	--	--	--	--	--	--	--	--	--	--	--	--	--	--	--	--	--	--	--	75.7	3.716	--	--	--	--	--	--	--	--	--	--	--	--	--	--	--	--	--	--	--
				24.4	3.654	--	--	--	--	--	--	--	--	--	--	--	--	--	--	--	--	--	--	--	75.8	3.7163	--	--	--	--	--	--	--	--	--	--	--	--	--	--	--	--	--	--	--
				24.4	3.6543	--	--	--	--	--	--	--	--	--	--	--	--	--	--	--	--	--	--	--	75.8	3.7157	--	--	--	--	--	--	--	--	--	--	--	--	--	--	--	--	--	--	--
				24.4	3.6543	--	--	--	--	--	--	--	--	--	--	--	--	--	--	--	--	--	--	--	75.9	3.7166	--	--	--	--	--	--	--	--	--	--	--	--	--	--	--	--	--	--	--
				24.4	3.6543	--	--	--	--	--	--	--	--	--	--	--	--	--	--	--	--	--	--	--	76	3.7166	--	--	--	--	--	--	--	--	--	--	--	--	--	--	--	--	--	--	--
				24.4	3.6543	--	--	--	--	--	--	--	--	--	--	--	--	--	--	--	--	--	--	--	76	3.7163	--	--	--	--	--	--	--	--	--	--	--	--	--	--	--	--	--	--	--
				24.5	3.6543	--	--	--	--	--	--	--	--	--	--	--	--	--	--	--	--	--	--	--	76.1	3.7166	--	--	--	--	--	--	--	--	--	--	--	--	--	--	--	--	--	--	--
				24.5	3.6543	--	--	--	--	--	--	--	--	--	--	--	--	--	--	--	--	--	--	--	76.1	3.7166	--	--	--	--	--	--	--	--	--	--	--	--	--	--	--	--	--	--	--
				24.5	3.6543	--	--	--	--	--	--	--	--	--	--	--	--	--	--	--	--	--	--	--	76.2	3.7166	--	--	--	--	--	--	--	--	--	--	--	--	--	--	--	--	--	--	--
				24.5	3.6543	--	--	--	--	--	--	--	--	--	--	--	--	--	--	--	--	--	--	--	76.3	3.7166	--	--	--	--	--	--	--	--	--	--	--	--	--	--	--	--	--	--	--
				24.5	3.6543	--	--	--	--	--	--	--	--	--	--	--	--	--	--	--	--	--	--	--	76.3	3.7166	--	--	--	--	--	--	--	--	--	--	--	--	--	--	--	--	--	--	--
				24.6	3.6543	--	--	--	--	--	--	--	--	--	--	--	--	--	--	--	--	--	--	--	76.4	3.7166	--	--	--	--	--	--	--	--	--	--	--	--	--	--	--	--	--	--	--
				24.6	3.6543	--	--	--	--	--	--	--	--	--	--	--	--	--	--	--	--	--	--	--	76.5	3.7166	--	--	--	--	--	--	--	--	--	--	--	--	--	--	--	--	--	--	--
				24.6	3.6543	--	--	--	--	--	--	--	--	--	--	--	--	--	--	--	--	--	--	--	76.5	3.7166	--	--	--	--	--	--	--	--	--	--	--	--	--	--	--	--	--	--	--
				24.6	3.6546	--	--	--	--	--	--	--	--	--	--	--	--	--	--	--	--	--	--	--	76.6	3.7169	--	--	--	--	--	--	--	--	--	--	--	--	--	--	--	--	--	--	--
				24.6	3.6543	--	--	--	--	--	--	--	--	--	--	--	--	--	--	--	--	--	--	--	76.6	3.7169	--	--	--	--	--	--	--	--	--	--	--	--	--	--	--	--	--	--	--
				24.7	3.6546	--	--	--	--	--	--	--	--	--	--	--	--	--	--	--	--	--	--	--	76.7	3.7166	--	--	--	--	--	--	--	--	--	--	--	--	--	--	--	--	--	--	--
				24.7	3.6549	--	--	--	--	--	--	--	--	--	--	--	--	--	--	--	--	--	--	--	76.8	3.7169	--	--	--	--	--	--	--	--	--	--	--	--	--	--	--	--	--	--	--
				24.7	3.6549	--	--	--	--	--	--	--	--	--	--	--	--	--	--	--	--	--	--	--	76.8	3.7172	--	--	--	--	--	--	--	--	--	--	--	--	--	--	--	--	--	--	--
				24.7	3.6549	--	--	--	--	--	--	--	--	--	--	--	--	--	--	--	--	--	--	--	76.9	3.7166	--	--	--	--	--	--	--	--	--	--	--	--	--	--	--	--	--	--	--
				24.7	3.6543	--	--	--	--	--	--	--	--	--	--	--	--	--	--	--	--	--	--	--	77	3.7169	--	--	--	--	--	--	--	--	--	--	--	--	--	--	--	--	--	--	--
				24.8	3.6543	--	--	--	--	--	--	--	--	--	--	--	--	--	--	--	--	--	--	--	77	3.7169	--	--	--	--	--	--	--	--	--	--	--	--	--	--	--	--	--	--	--
				24.8	3.6549	--	--	--	--	--	--	--	--	--	--	--	--	--	--	--	--	--	--	--	77.1	3.7176	--	--	--	--	--	--	--	--	--	--	--	--	--	--	--	--	--	--	--
				24.8	3.6546	--	--	--	--	--	--	--	--	--	--	--	--	--	--	--	--	--	--	--	77.1	3.7176	--	--	--	--	--	--	--	--	--	--	--	--	--	--	--	--	--	--	--
				24.8	3.6543	--	--	--	--	--	--	--	--	--	--	--	--	--	--	--	--	--	--	--	77.2	3.7182	--	--	--	--	--	--	--	--	--	--	--	--	--	--	--	--	--	--	--
				24.8	3.6543	--	--	--	--	--	--	--	--	--	--	--	--	--	--	--	--	--	--	--	77.3	3.7179	--	--	--	--	--	--	--	--	--	--	--	--	--	--	--	--	--	--	--
				24.9	3.6543	--	--	--	--	--	--	--	--	--	--	--	--	--	--	--	--	--	--	--	77.3	3.7188	--	--	--	--	--	--	--	--	--	--	--	--	--	--	--	--	--	--	--
				24.9	3.6549	--	--	--	--	--	--	--	--	--	--	--	--	--	--	--	--	--	--	--	77.4	3.7191	--	--	--	--	--	--	--	--	--	--	--	--	--	--	--	--	--	--	--
				24.9	3.6546	--	--	--	--	--	--	--	--	--	--	--	--	--	--	--	--	--	--	--	77.5	3.7194	--	--	--	--	--	--	--	--	--	--	--	--	--	--	--	--	--	--	--
				24.9	3.6543	--	--	--	--	--	--	--	--	--	--	--	--	--	--	--	--	--	--	--	77.5	3.7188	--	--	--	--	--	--	--	--	--	--	--	--	--	--	--	--	--	--	--
				24.9	3.6543	--	--	--	--	--	--	--	--	--	--	--	--	--	--	--	--	--	--	--	77.6	3.7197	--	--	--	--	--	--	--	--	--	--	--	--	--	--	--	--	--	--	--
				25	3.6543	--	--	--	--	--	--	--	--	--	--	--	--	--	--	--	--	--	--	--	77.6	3.72	--	--	--	--	--	--	--	--	--	--	--	--	--	--	--	--	--	--	--
				25	3.6546	--	--	--	--	--	--	--	--	--	--	--	--	--	--	--	--	--	--	--	77.7	3.7197	--	--	--	--	--	--	--	--	--	--	--	--	--	--	--	--	--	--	--
				25	3.6549	--	--	--	--	--	--	--	--	--	--	--	--	--	--	--	--	--	--	--	77.8	3.72	--	--	--	--	--	--	--	--	--	--	--	--	--	--	--	--	--	--	--
				25	3.6546	--	--	--	--	--	--	--	--	--	--	--	--	--	--	--	--	--	--	--	77.8	3.72	--	--	--	--	--	--	--	--	--	--	--	--	--	--	--	--	--	--	--
				25	3.6549	--	--	--	--	--	--	--	--	--	--	--	--	--	--	--	--	--	--	--	77.9	3.72	--	--	--	--	--	--	--	--	--	--	--	--	--	--	--	--	--	--	--
				25.1	3.6549	--	--	--	--	--	--	--	--	--	--	--	--	--	--	--	--	--	--	--	77.9	3.7203	--	--	--	--	--	--	--	--	--	--	--	--	--	--	--	--	--	--	--
				25.1	3.6549	--	--	--	--	--	--	--	--	--	--	--	--	--	--	--	--	--	--	--	78	3.721	--	--	--	--	--	--	--	--	--	--	--	--	--	--	--	--	--	--	--
				25.1	3.6546	--	--	--	--	--	--	--	--	--	--	--	--	--	--	--	--	--	--	--	78.1	3.7207	--	--	--	--	--	--	--	--	--	--	--	--	--	--	--	--	--	--	--
				25.1	3.6546	--	--	--	--	--	--	--	--	--	--	--	--	--	--	--	--	--	--	--	78.1	3.721	--	--	--	--	--	--	--	--	--	--	--	--	--	--	--	--	--	--	--
				25.1	3.6546	--	--	--	--	--	--	--	--	--	--	--	--	--	--	--	--	--	--	--	78.2	3.7213	--	--	--	--	--	--	--	--	--	--	--	--	--	--	--	--	--	--	--
				25.2	3.6546	--	--	--	--	--	--	--	--	--	--	--	--	--	--	--	--	--	--	--	78.3	3.7213	--	--	--	--	--	--	--	--	--	--	--	--	--	--	--	--	--	--	--
				25.2	3.6543	--	--	--	--	--	--	--	--	--	--	--	--	--	--	--	--	--	--	--	78.3	3.7213	--	--	--	--	--	--	--	--	--	--	--	--	--	--	--	--	--	--	--
				25.2	3.6549	--	--	--	--	--	--	--	--	--	--	--	--	--	--	--	--	--	--	--	78.4	3.7213	--	--	--	--	--	--	--	--	--	--	--	--	--	--	--	--	--	--	--
				25.2	3.6552	--	--	--	--	--	--	--	--	--	--	--	--	--	--	--	--	--	--	--	78.4	3.7213	--	--	--	--	--	--	--	--	--	--	--	--	--	--	--	--	--	--	--
				25.2	3.6552	--	--	--	--	--	--	--	--	--	--	--	--	--	--	--	--	--	--	--	78.5	3.7213	--	--	--	--	--	--	--	--	--	--	--	--	--	--	--	--	--	--	--
				25.3	3.6556	--	--	--	--	--	--	--	--	--	--	--	--	--	--	--	--	--	--	--	78.6	3.7213	--	--	--	--	--	--	--	--	--	--	--	--	--	--	--	--	--	--	--
				25.3	3.6562	--	--	--	--	--	--	--	--	--	--	--	--	--	--	--	--	--	--	--	78.6	3.7213	--	--	--	--	--	--	--	--	--	--	--	--	--	--	--	--	--	--	--
				25.3	3.6568	--	--	--	--	--	--	--	--	--	--	--	--	--	--	--	--	--	--	--	78.7	3.7213	--	--	--	--	--	--	--	--	--	--	--	--	--	--	--	--	--	--	--
				25.3	3.6565	--	--	--	--	--	--	--	--	--	--	--	--	--	--	--	--	--	--	--	78.8	3.7213	--	--	--	--	--	--	--	--	--	--	--	--	--	--	--	--	--	--	--
				25.3	3.6565	--	--	--	--	--	--	--	--	--	--	--	--	--	--	--	--	--	--	--	78.8	3.7213	--	--	--	--	--	--	--	--	--	--	--	--	--	--	--	--	--	--	--
				25.4	3.6562	--	--	--	--	--	--	--	--	--	--	--	--	--	--	--	--	--	--	--	78.9	3.7213	--	--	--	--	--	--	--	--	--	--	--	--	--	--	--	--	--	--	--
				25.4	3.6559	--	--	--	--	--	--	--	--	--	--	--	--	--	--	--	--	--	--	--	78.9	3.7213	--	--	--	--	--	--	--	--	--	--	--	--	--	--	--	--	--	--	--
				25.4	3.6562	--	--	--	--	--	--	--	--	--	--	--	--	--	--	--	--	--	--	--	79	3.7213	--	--	--	--	--	--	--	--	--	--	--	--	--	--	--	--	--	--	--
				25.4	3.6562	--	--	--	--	--	--	--	--	--	--	--	--	--	--	--	--	--	--	--	79.1	3.7213	--	--	--	--	--	--	--	--	--	--	--	--	--	--	--	--	--	--	--
				25.4	3.6562	--	--	--	--	--	--	--	--	--	--	--	--	--	--	--	--	--	--	--	79.1	3.7216	--	--	--	--	--	--	--	--	--	--	--	--	--	--	--	--	--	--	--
				25.5	3.6562	--	--	--	--	--	--	--	--	--	--	--	--	--	--	--	--	--	--	--	79.2	3.7213	--	--	--	--	--	--	--	--	--	--	--	--	--	--	--	--	--	--	--
				25.5	3.6562	--	--	--	--	--	--	--	--	--	--	--	--	--	--	--	--	--	--	--	79.3	3.7213	--	--	--	--	--	--	--	--	--	--	--	--	--	--	--	--	--	--	--
				25.5	3.6565	--	--	--	--	--	--	--	--	--	--	--	--	--	--	--	--	--	--	--	79.3	3.7216	--	--	--	--	--	--	--	--	--	--	--	--	--	--	--	--	--	--	--
				25.5	3.6568	--	--	--	--	--	--	--	--	--	--	--	--	--	--	--	--	--	--	--	79.4	3.7219	--	--	--	--	--	--	--	--	--	--	--	--	--	--	--	--	--	--	--
				25.5	3.6565	--	--	--	--	--	--	--	--	--	--	--	--	--	--	--	--	--	--	--	79.4	3.7222	--	--	--	--	--	--	--	--	--	--	--	--	--	--	--	--	--	--	--
				25.6	3.6571	--	--	--	--	--	--	--	--	--	--	--	--	--	--	--	--	--	--	--	79.5	3.7219	--	--	--	--	--	--	--	--	--	--	--	--	--	--	--	--	--	--	--
				25.6	3.6574	--	--	--	--	--	--	--	--	--	--	--	--	--	--	--	--	--	--	--	79.6	3.7222	--	--	--	--	--	--	--	--	--	--	--	--	--	--	--	--	--	--	--
				25.6	3.6565	--	--	--	--	--	--	--	--	--	--	--	--	--	--	--	--	--	--	--	79.6	3.7222	--	--	--	--	--	--	--	--	--	--	--	--	--	--	--	--	--	--	--
				25.6	3.6562	--	--	--	--	--	--	--	--	--	--	--	--	--	--	--	--	--	--	--	79.7	3.7225	--	--	--	--	--	--	--	--	--	--	--	--	--	--	--	--	--	--	--
				25.6	3.6568	--	--	--	--	--	--	--	--	--	--	--	--	--	--	--	--	--	--	--	79.8	3.7225	--	--	--	--	--	--	--	--	--	--	--	--	--	--	--	--	--	--	--
				25.7	3.6577	--	--	--	--	--	--	--	--	--	--	--	--	--	--	--	--	--	--	--	79.8	3.7222	--	--	--	--	--	--	--	--	--	--	--	--	--	--	--	--	--	--	--
				25.7	3.658	--	--	--	--	--	--	--	--	--	--	--	--	--	--	--	--	--	--	--	79.9	3.7225	--	--	--	--	--	--	--	--	--	--	--	--	--	--	--	--	--	--	--
				25.7	3.6574	--	--	--	--	--	--	--	--	--	--	--	--	--	--	--	--	--	--	--	79.9	3.7231	--	--	--	--	--	--	--	--	--	--	--	--	--	--	--	--	--	--	--
				25.7	3.6574	--	--	--	--	--	--	--	--	--	--	--	--	--	--	--	--	--	--	--	80	3.7231	--	--	--	--	--	--	--	--	--	--	--	--	--	--	--	--	--	--	--
				25.7	3.6571	--	--	--	--	--	--	--	--	--	--	--	--	--	--	--	--	--	--	--	80.1	3.7231	--	--	--	--	--	--	--	--	--	--	--	--	--	--	--	--	--	--	--
				25.8	3.6574	--	--	--	--	--	--	--	--	--	--	--	--	--	--	--	--	--	--	--	80.1	3.7231	--	--	--	--	--	--	--	--	--	--	--	--	--	--	--	--	--	--	--
				25.8	3.6574	--	--	--	--	--	--	--	--	--	--	--	--	--	--	--	--	--	--	--	80.2	3.7234	--	--	--	--	--	--	--	--	--	--	--	--	--	--	--	--	--	--	--
				25.8	3.6577	--	--	--	--	--	--	--	--	--	--	--	--	--	--	--	--	--	--	--	80.3	3.7241	--	--	--	--	--	--	--	--	--	--	--	--	--	--	--	--	--	--	--
				25.8	3.658	--	--	--	--	--	--	--	--	--	--	--	--	--	--	--	--	--	--	--	80.3	3.7241	--	--	--	--	--	--	--	--	--	--	--	--	--	--	--	--	--	--	--
				25.8	3.658	--	--	--	--	--	--	--	--	--	--	--	--	--	--	--	--	--	--	--	80.4	3.7241	--	--	--	--	--	--	--	--	--	--	--	--	--	--	--	--	--	--	--
				25.9	3.6574	--	--	--	--	--	--	--	--	--	--	--	--	--	--	--	--	--	--	--	80.4	3.7244	--	--	--	--	--	--	--	--	--	--	--	--	--	--	--	--	--	--	--
				25.9	3.6574	--	--	--	--	--	--	--	--	--	--	--	--	--	--	--	--	--	--	--	80.5	3.7241	--	--	--	--	--	--	--	--	--	--	--	--	--	--	--	--	--	--	--
				25.9	3.658	--	--	--	--	--	--	--	--	--	--	--	--	--	--	--	--	--	--	--	80.6	3.7247	--	--	--	--	--	--	--	--	--	--	--	--	--	--	--	--	--	--	--
				25.9	3.6587	--	--	--	--	--	--	--	--	--	--	--	--	--	--	--	--	--	--	--	80.6	3.7247	--	--	--	--	--	--	--	--	--	--	--	--	--	--	--	--	--	--	--
				25.9	3.6583	--	--	--	--	--	--	--	--	--	--	--	--	--	--	--	--	--	--	--	80.7	3.7247	--	--	--	--	--	--	--	--	--	--	--	--	--	--	--	--	--	--	--
				26	3.658	--	--	--	--	--	--	--	--	--	--	--	--	--	--	--	--	--	--	--	80.8	3.725	--	--	--	--	--	--	--	--	--	--	--	--	--	--	--	--	--	--	--
				26	3.6583	--	--	--	--	--	--	--	--	--	--	--	--	--	--	--	--	--	--	--	80.8	3.7253	--	--	--	--	--	--	--	--	--	--	--	--	--	--	--	--	--	--	--
				26	3.6583	--	--	--	--	--	--	--	--	--	--	--	--	--	--	--	--	--	--	--	80.9	3.725	--	--	--	--	--	--	--	--	--	--	--	--	--	--	--	--	--	--	--
				26	3.658	--	--	--	--	--	--	--	--	--	--	--	--	--	--	--	--	--	--	--	80.9	3.7256	--	--	--	--	--	--	--	--	--	--	--	--	--	--	--	--	--	--	--
				26	3.658	--	--	--	--	--	--	--	--	--	--	--	--	--	--	--	--	--	--	--	81	3.7253	--	--	--	--	--	--	--	--	--	--	--	--	--	--	--	--	--	--	--
				26.1	3.6583	--	--	--	--	--	--	--	--	--	--	--	--	--	--	--	--	--	--	--	81.1	3.7253	--	--	--	--	--	--	--	--	--	--	--	--	--	--	--	--	--	--	--
				26.1	3.6587	--	--	--	--	--	--	--	--	--	--	--	--	--	--	--	--	--	--	--	81.1	3.7256	--	--	--	--	--	--	--	--	--	--	--	--	--	--	--	--	--	--	--
				26.1	3.6583	--	--	--	--	--	--	--	--	--	--	--	--	--	--	--	--	--	--	--	81.2	3.7259	--	--	--	--	--	--	--	--	--	--	--	--	--	--	--	--	--	--	--
				26.1	3.6583	--	--	--	--	--	--	--	--	--	--	--	--	--	--	--	--	--	--	--	81.3	3.725	--	--	--	--	--	--	--	--	--	--	--	--	--	--	--	--	--	--	--
				26.1	3.658	--	--	--	--	--	--	--	--	--	--	--	--	--	--	--	--	--	--	--	81.3	3.7256	--	--	--	--	--	--	--	--	--	--	--	--	--	--	--	--	--	--	--
				26.2	3.6583	--	--	--	--	--	--	--	--	--	--	--	--	--	--	--	--	--	--	--	81.4	3.7259	--	--	--	--	--	--	--	--	--	--	--	--	--	--	--	--	--	--	--
				26.2	3.6587	--	--	--	--	--	--	--	--	--	--	--	--	--	--	--	--	--	--	--	81.4	3.7259	--	--	--	--	--	--	--	--	--	--	--	--	--	--	--	--	--	--	--
				26.2	3.6583	--	--	--	--	--	--	--	--	--	--	--	--	--	--	--	--	--	--	--	81.5	3.7259	--	--	--	--	--	--	--	--	--	--	--	--	--	--	--	--	--	--	--
				26.2	3.6587	--	--	--	--	--	--	--	--	--	--	--	--	--	--	--	--	--	--	--	81.6	3.7262	--	--	--	--	--	--	--	--	--	--	--	--	--	--	--	--	--	--	--
				26.2	3.6587	--	--	--	--	--	--	--	--	--	--	--	--	--	--	--	--	--	--	--	81.6	3.7259	--	--	--	--	--	--	--	--	--	--	--	--	--	--	--	--	--	--	--
				26.3	3.6587	--	--	--	--	--	--	--	--	--	--	--	--	--	--	--	--	--	--	--	81.7	3.7259	--	--	--	--	--	--	--	--	--	--	--	--	--	--	--	--	--	--	--
				26.3	3.659	--	--	--	--	--	--	--	--	--	--	--	--	--	--	--	--	--	--	--	81.8	3.7266	--	--	--	--	--	--	--	--	--	--	--	--	--	--	--	--	--	--	--
				26.3	3.659	--	--	--	--	--	--	--	--	--	--	--	--	--	--	--	--	--	--	--	81.8	3.7266	--	--	--	--	--	--	--	--	--	--	--	--	--	--	--	--	--	--	--
				26.3	3.659	--	--	--	--	--	--	--	--	--	--	--	--	--	--	--	--	--	--	--	81.9	3.7269	--	--	--	--	--	--	--	--	--	--	--	--	--	--	--	--	--	--	--
				26.3	3.6587	--	--	--	--	--	--	--	--	--	--	--	--	--	--	--	--	--	--	--	81.9	3.7262	--	--	--	--	--	--	--	--	--	--	--	--	--	--	--	--	--	--	--
				26.4	3.6583	--	--	--	--	--	--	--	--	--	--	--	--	--	--	--	--	--	--	--	82	3.7269	--	--	--	--	--	--	--	--	--	--	--	--	--	--	--	--	--	--	--
				26.4	3.6587	--	--	--	--	--	--	--	--	--	--	--	--	--	--	--	--	--	--	--	82.1	3.7269	--	--	--	--	--	--	--	--	--	--	--	--	--	--	--	--	--	--	--
				26.4	3.6583	--	--	--	--	--	--	--	--	--	--	--	--	--	--	--	--	--	--	--	82.1	3.7269	--	--	--	--	--	--	--	--	--	--	--	--	--	--	--	--	--	--	--
				26.4	3.6583	--	--	--	--	--	--	--	--	--	--	--	--	--	--	--	--	--	--	--	82.2	3.7269	--	--	--	--	--	--	--	--	--	--	--	--	--	--	--	--	--	--	--
				26.4	3.6587	--	--	--	--	--	--	--	--	--	--	--	--	--	--	--	--	--	--	--	82.3	3.7269	--	--	--	--	--	--	--	--	--	--	--	--	--	--	--	--	--	--	--
				26.5	3.6587	--	--	--	--	--	--	--	--	--	--	--	--	--	--	--	--	--	--	--	82.3	3.7272	--	--	--	--	--	--	--	--	--	--	--	--	--	--	--	--	--	--	--
				26.5	3.659	--	--	--	--	--	--	--	--	--	--	--	--	--	--	--	--	--	--	--	82.4	3.7278	--	--	--	--	--	--	--	--	--	--	--	--	--	--	--	--	--	--	--
				26.5	3.6587	--	--	--	--	--	--	--	--	--	--	--	--	--	--	--	--	--	--	--	82.4	3.7275	--	--	--	--	--	--	--	--	--	--	--	--	--	--	--	--	--	--	--
				26.5	3.6587	--	--	--	--	--	--	--	--	--	--	--	--	--	--	--	--	--	--	--	82.5	3.7278	--	--	--	--	--	--	--	--	--	--	--	--	--	--	--	--	--	--	--
				26.6	3.659	--	--	--	--	--	--	--	--	--	--	--	--	--	--	--	--	--	--	--	82.6	3.7278	--	--	--	--	--	--	--	--	--	--	--	--	--	--	--	--	--	--	--
				26.6	3.6587	--	--	--	--	--	--	--	--	--	--	--	--	--	--	--	--	--	--	--	82.6	3.7278	--	--	--	--	--	--	--	--	--	--	--	--	--	--	--	--	--	--	--
				26.6	3.658	--	--	--	--	--	--	--	--	--	--	--	--	--	--	--	--	--	--	--	82.7	3.7278	--	--	--	--	--	--	--	--	--	--	--	--	--	--	--	--	--	--	--
				26.6	3.6583	--	--	--	--	--	--	--	--	--	--	--	--	--	--	--	--	--	--	--	82.8	3.7278	--	--	--	--	--	--	--	--	--	--	--	--	--	--	--	--	--	--	--
				26.6	3.659	--	--	--	--	--	--	--	--	--	--	--	--	--	--	--	--	--	--	--	82.8	3.7278	--	--	--	--	--	--	--	--	--	--	--	--	--	--	--	--	--	--	--
				26.7	3.659	--	--	--	--	--	--	--	--	--	--	--	--	--	--	--	--	--	--	--	82.9	3.7278	--	--	--	--	--	--	--	--	--	--	--	--	--	--	--	--	--	--	--
				26.7	3.659	--	--	--	--	--	--	--	--	--	--	--	--	--	--	--	--	--	--	--	82.9	3.7287	--	--	--	--	--	--	--	--	--	--	--	--	--	--	--	--	--	--	--
				26.7	3.659	--	--	--	--	--	--	--	--	--	--	--	--	--	--	--	--	--	--	--	83	3.7284	--	--	--	--	--	--	--	--	--	--	--	--	--	--	--	--	--	--	--
				26.7	3.659	--	--	--	--	--	--	--	--	--	--	--	--	--	--	--	--	--	--	--	83.1	3.7287	--	--	--	--	--	--	--	--	--	--	--	--	--	--	--	--	--	--	--
				26.7	3.659	--	--	--	--	--	--	--	--	--	--	--	--	--	--	--	--	--	--	--	83.1	3.729	--	--	--	--	--	--	--	--	--	--	--	--	--	--	--	--	--	--	--
				26.8	3.659	--	--	--	--	--	--	--	--	--	--	--	--	--	--	--	--	--	--	--	83.2	3.7287	--	--	--	--	--	--	--	--	--	--	--	--	--	--	--	--	--	--	--
				26.8	3.659	--	--	--	--	--	--	--	--	--	--	--	--	--	--	--	--	--	--	--	83.3	3.7293	--	--	--	--	--	--	--	--	--	--	--	--	--	--	--	--	--	--	--
				26.8	3.659	--	--	--	--	--	--	--	--	--	--	--	--	--	--	--	--	--	--	--	83.3	3.729	--	--	--	--	--	--	--	--	--	--	--	--	--	--	--	--	--	--	--
				26.8	3.659	--	--	--	--	--	--	--	--	--	--	--	--	--	--	--	--	--	--	--	83.4	3.7293	--	--	--	--	--	--	--	--	--	--	--	--	--	--	--	--	--	--	--
				26.8	3.659	--	--	--	--	--	--	--	--	--	--	--	--	--	--	--	--	--	--	--	83.4	3.7297	--	--	--	--	--	--	--	--	--	--	--	--	--	--	--	--	--	--	--
				26.9	3.659	--	--	--	--	--	--	--	--	--	--	--	--	--	--	--	--	--	--	--	83.5	3.7293	--	--	--	--	--	--	--	--	--	--	--	--	--	--	--	--	--	--	--
				26.9	3.659	--	--	--	--	--	--	--	--	--	--	--	--	--	--	--	--	--	--	--	83.6	3.7293	--	--	--	--	--	--	--	--	--	--	--	--	--	--	--	--	--	--	--
				26.9	3.659	--	--	--	--	--	--	--	--	--	--	--	--	--	--	--	--	--	--	--	83.6	3.7303	--	--	--	--	--	--	--	--	--	--	--	--	--	--	--	--	--	--	--
				26.9	3.659	--	--	--	--	--	--	--	--	--	--	--	--	--	--	--	--	--	--	--	83.7	3.7303	--	--	--	--	--	--	--	--	--	--	--	--	--	--	--	--	--	--	--
				26.9	3.659	--	--	--	--	--	--	--	--	--	--	--	--	--	--	--	--	--	--	--	83.7	3.7306	--	--	--	--	--	--	--	--	--	--	--	--	--	--	--	--	--	--	--
				27	3.659	--	--	--	--	--	--	--	--	--	--	--	--	--	--	--	--	--	--	--	83.8	3.7306	--	--	--	--	--	--	--	--	--	--	--	--	--	--	--	--	--	--	--
				27	3.659	--	--	--	--	--	--	--	--	--	--	--	--	--	--	--	--	--	--	--	83.9	3.7303	--	--	--	--	--	--	--	--	--	--	--	--	--	--	--	--	--	--	--
				27	3.659	--	--	--	--	--	--	--	--	--	--	--	--	--	--	--	--	--	--	--	83.9	3.7309	--	--	--	--	--	--	--	--	--	--	--	--	--	--	--	--	--	--	--
				27	3.659	--	--	--	--	--	--	--	--	--	--	--	--	--	--	--	--	--	--	--	84	3.7306	--	--	--	--	--	--	--	--	--	--	--	--	--	--	--	--	--	--	--
				27	3.659	--	--	--	--	--	--	--	--	--	--	--	--	--	--	--	--	--	--	--	84.1	3.7312	--	--	--	--	--	--	--	--	--	--	--	--	--	--	--	--	--	--	--
				27.1	3.659	--	--	--	--	--	--	--	--	--	--	--	--	--	--	--	--	--	--	--	84.1	3.7309	--	--	--	--	--	--	--	--	--	--	--	--	--	--	--	--	--	--	--
				27.1	3.659	--	--	--	--	--	--	--	--	--	--	--	--	--	--	--	--	--	--	--	84.2	3.7315	--	--	--	--	--	--	--	--	--	--	--	--	--	--	--	--	--	--	--
				27.1	3.659	--	--	--	--	--	--	--	--	--	--	--	--	--	--	--	--	--	--	--	84.2	3.7315	--	--	--	--	--	--	--	--	--	--	--	--	--	--	--	--	--	--	--
				27.1	3.6593	--	--	--	--	--	--	--	--	--	--	--	--	--	--	--	--	--	--	--	84.3	3.7315	--	--	--	--	--	--	--	--	--	--	--	--	--	--	--	--	--	--	--
				27.1	3.6593	--	--	--	--	--	--	--	--	--	--	--	--	--	--	--	--	--	--	--	84.4	3.7315	--	--	--	--	--	--	--	--	--	--	--	--	--	--	--	--	--	--	--
				27.2	3.6593	--	--	--	--	--	--	--	--	--	--	--	--	--	--	--	--	--	--	--	84.4	3.7315	--	--	--	--	--	--	--	--	--	--	--	--	--	--	--	--	--	--	--
				27.2	3.659	--	--	--	--	--	--	--	--	--	--	--	--	--	--	--	--	--	--	--	84.5	3.7315	--	--	--	--	--	--	--	--	--	--	--	--	--	--	--	--	--	--	--
				27.2	3.6593	--	--	--	--	--	--	--	--	--	--	--	--	--	--	--	--	--	--	--	84.6	3.7318	--	--	--	--	--	--	--	--	--	--	--	--	--	--	--	--	--	--	--
				27.2	3.6596	--	--	--	--	--	--	--	--	--	--	--	--	--	--	--	--	--	--	--	84.6	3.7324	--	--	--	--	--	--	--	--	--	--	--	--	--	--	--	--	--	--	--
				27.2	3.6593	--	--	--	--	--	--	--	--	--	--	--	--	--	--	--	--	--	--	--	84.7	3.7324	--	--	--	--	--	--	--	--	--	--	--	--	--	--	--	--	--	--	--
				27.3	3.6599	--	--	--	--	--	--	--	--	--	--	--	--	--	--	--	--	--	--	--	84.7	3.7324	--	--	--	--	--	--	--	--	--	--	--	--	--	--	--	--	--	--	--
				27.3	3.6593	--	--	--	--	--	--	--	--	--	--	--	--	--	--	--	--	--	--	--	84.8	3.7324	--	--	--	--	--	--	--	--	--	--	--	--	--	--	--	--	--	--	--
				27.3	3.6596	--	--	--	--	--	--	--	--	--	--	--	--	--	--	--	--	--	--	--	84.9	3.7324	--	--	--	--	--	--	--	--	--	--	--	--	--	--	--	--	--	--	--
				27.3	3.6599	--	--	--	--	--	--	--	--	--	--	--	--	--	--	--	--	--	--	--	84.9	3.7324	--	--	--	--	--	--	--	--	--	--	--	--	--	--	--	--	--	--	--
				27.3	3.6599	--	--	--	--	--	--	--	--	--	--	--	--	--	--	--	--	--	--	--	85	3.7324	--	--	--	--	--	--	--	--	--	--	--	--	--	--	--	--	--	--	--
				27.4	3.6596	--	--	--	--	--	--	--	--	--	--	--	--	--	--	--	--	--	--	--	85.1	3.7324	--	--	--	--	--	--	--	--	--	--	--	--	--	--	--	--	--	--	--
				27.4	3.6596	--	--	--	--	--	--	--	--	--	--	--	--	--	--	--	--	--	--	--	85.1	3.7324	--	--	--	--	--	--	--	--	--	--	--	--	--	--	--	--	--	--	--
				27.4	3.6602	--	--	--	--	--	--	--	--	--	--	--	--	--	--	--	--	--	--	--	85.2	3.7324	--	--	--	--	--	--	--	--	--	--	--	--	--	--	--	--	--	--	--
				27.4	3.6602	--	--	--	--	--	--	--	--	--	--	--	--	--	--	--	--	--	--	--	85.2	3.7324	--	--	--	--	--	--	--	--	--	--	--	--	--	--	--	--	--	--	--
				27.4	3.6602	--	--	--	--	--	--	--	--	--	--	--	--	--	--	--	--	--	--	--	85.3	3.7324	--	--	--	--	--	--	--	--	--	--	--	--	--	--	--	--	--	--	--
				27.5	3.6599	--	--	--	--	--	--	--	--	--	--	--	--	--	--	--	--	--	--	--	85.4	3.7324	--	--	--	--	--	--	--	--	--	--	--	--	--	--	--	--	--	--	--
				27.5	3.6599	--	--	--	--	--	--	--	--	--	--	--	--	--	--	--	--	--	--	--	85.4	3.7328	--	--	--	--	--	--	--	--	--	--	--	--	--	--	--	--	--	--	--
				27.5	3.6599	--	--	--	--	--	--	--	--	--	--	--	--	--	--	--	--	--	--	--	85.5	3.7328	--	--	--	--	--	--	--	--	--	--	--	--	--	--	--	--	--	--	--
				27.5	3.6599	--	--	--	--	--	--	--	--	--	--	--	--	--	--	--	--	--	--	--	85.6	3.7334	--	--	--	--	--	--	--	--	--	--	--	--	--	--	--	--	--	--	--
				27.5	3.6599	--	--	--	--	--	--	--	--	--	--	--	--	--	--	--	--	--	--	--	85.6	3.7334	--	--	--	--	--	--	--	--	--	--	--	--	--	--	--	--	--	--	--
				27.6	3.6602	--	--	--	--	--	--	--	--	--	--	--	--	--	--	--	--	--	--	--	85.7	3.7337	--	--	--	--	--	--	--	--	--	--	--	--	--	--	--	--	--	--	--
				27.6	3.6605	--	--	--	--	--	--	--	--	--	--	--	--	--	--	--	--	--	--	--	85.7	3.7337	--	--	--	--	--	--	--	--	--	--	--	--	--	--	--	--	--	--	--
				27.6	3.6605	--	--	--	--	--	--	--	--	--	--	--	--	--	--	--	--	--	--	--	85.8	3.7337	--	--	--	--	--	--	--	--	--	--	--	--	--	--	--	--	--	--	--
				27.6	3.6608	--	--	--	--	--	--	--	--	--	--	--	--	--	--	--	--	--	--	--	85.9	3.734	--	--	--	--	--	--	--	--	--	--	--	--	--	--	--	--	--	--	--
				27.6	3.6602	--	--	--	--	--	--	--	--	--	--	--	--	--	--	--	--	--	--	--	85.9	3.7337	--	--	--	--	--	--	--	--	--	--	--	--	--	--	--	--	--	--	--
				27.7	3.6605	--	--	--	--	--	--	--	--	--	--	--	--	--	--	--	--	--	--	--	86	3.7343	--	--	--	--	--	--	--	--	--	--	--	--	--	--	--	--	--	--	--
				27.7	3.6608	--	--	--	--	--	--	--	--	--	--	--	--	--	--	--	--	--	--	--	86.1	3.734	--	--	--	--	--	--	--	--	--	--	--	--	--	--	--	--	--	--	--
				27.7	3.6608	--	--	--	--	--	--	--	--	--	--	--	--	--	--	--	--	--	--	--	86.1	3.7337	--	--	--	--	--	--	--	--	--	--	--	--	--	--	--	--	--	--	--
				27.7	3.6608	--	--	--	--	--	--	--	--	--	--	--	--	--	--	--	--	--	--	--	86.2	3.734	--	--	--	--	--	--	--	--	--	--	--	--	--	--	--	--	--	--	--
				27.7	3.6608	--	--	--	--	--	--	--	--	--	--	--	--	--	--	--	--	--	--	--	86.2	3.7334	--	--	--	--	--	--	--	--	--	--	--	--	--	--	--	--	--	--	--
				27.8	3.6608	--	--	--	--	--	--	--	--	--	--	--	--	--	--	--	--	--	--	--	86.3	3.7346	--	--	--	--	--	--	--	--	--	--	--	--	--	--	--	--	--	--	--
				27.8	3.6608	--	--	--	--	--	--	--	--	--	--	--	--	--	--	--	--	--	--	--	86.4	3.7343	--	--	--	--	--	--	--	--	--	--	--	--	--	--	--	--	--	--	--
				27.8	3.6608	--	--	--	--	--	--	--	--	--	--	--	--	--	--	--	--	--	--	--	86.4	3.7346	--	--	--	--	--	--	--	--	--	--	--	--	--	--	--	--	--	--	--
				27.8	3.6608	--	--	--	--	--	--	--	--	--	--	--	--	--	--	--	--	--	--	--	86.5	3.7346	--	--	--	--	--	--	--	--	--	--	--	--	--	--	--	--	--	--	--
				27.8	3.6608	--	--	--	--	--	--	--	--	--	--	--	--	--	--	--	--	--	--	--	86.6	3.7349	--	--	--	--	--	--	--	--	--	--	--	--	--	--	--	--	--	--	--
				27.9	3.6608	--	--	--	--	--	--	--	--	--	--	--	--	--	--	--	--	--	--	--	86.6	3.7349	--	--	--	--	--	--	--	--	--	--	--	--	--	--	--	--	--	--	--
				27.9	3.6608	--	--	--	--	--	--	--	--	--	--	--	--	--	--	--	--	--	--	--	86.7	3.7352	--	--	--	--	--	--	--	--	--	--	--	--	--	--	--	--	--	--	--
				27.9	3.6608	--	--	--	--	--	--	--	--	--	--	--	--	--	--	--	--	--	--	--	86.7	3.7352	--	--	--	--	--	--	--	--	--	--	--	--	--	--	--	--	--	--	--
				27.9	3.6608	--	--	--	--	--	--	--	--	--	--	--	--	--	--	--	--	--	--	--	86.8	3.7349	--	--	--	--	--	--	--	--	--	--	--	--	--	--	--	--	--	--	--
				27.9	3.6608	--	--	--	--	--	--	--	--	--	--	--	--	--	--	--	--	--	--	--	86.9	3.7352	--	--	--	--	--	--	--	--	--	--	--	--	--	--	--	--	--	--	--
				28	3.6608	--	--	--	--	--	--	--	--	--	--	--	--	--	--	--	--	--	--	--	86.9	3.7362	--	--	--	--	--	--	--	--	--	--	--	--	--	--	--	--	--	--	--
				28	3.6608	--	--	--	--	--	--	--	--	--	--	--	--	--	--	--	--	--	--	--	87	3.7362	--	--	--	--	--	--	--	--	--	--	--	--	--	--	--	--	--	--	--
				28	3.6608	--	--	--	--	--	--	--	--	--	--	--	--	--	--	--	--	--	--	--	87.1	3.7365	--	--	--	--	--	--	--	--	--	--	--	--	--	--	--	--	--	--	--
				28	3.6608	--	--	--	--	--	--	--	--	--	--	--	--	--	--	--	--	--	--	--	87.1	3.7365	--	--	--	--	--	--	--	--	--	--	--	--	--	--	--	--	--	--	--
				28	3.6608	--	--	--	--	--	--	--	--	--	--	--	--	--	--	--	--	--	--	--	87.2	3.7368	--	--	--	--	--	--	--	--	--	--	--	--	--	--	--	--	--	--	--
				28.1	3.6608	--	--	--	--	--	--	--	--	--	--	--	--	--	--	--	--	--	--	--	87.2	3.7371	--	--	--	--	--	--	--	--	--	--	--	--	--	--	--	--	--	--	--
				28.1	3.6611	--	--	--	--	--	--	--	--	--	--	--	--	--	--	--	--	--	--	--	87.3	3.7371	--	--	--	--	--	--	--	--	--	--	--	--	--	--	--	--	--	--	--
				28.1	3.6614	--	--	--	--	--	--	--	--	--	--	--	--	--	--	--	--	--	--	--	87.4	3.7371	--	--	--	--	--	--	--	--	--	--	--	--	--	--	--	--	--	--	--
				28.1	3.6611	--	--	--	--	--	--	--	--	--	--	--	--	--	--	--	--	--	--	--	87.4	3.7371	--	--	--	--	--	--	--	--	--	--	--	--	--	--	--	--	--	--	--
				28.1	3.6611	--	--	--	--	--	--	--	--	--	--	--	--	--	--	--	--	--	--	--	87.5	3.7371	--	--	--	--	--	--	--	--	--	--	--	--	--	--	--	--	--	--	--
				28.2	3.6611	--	--	--	--	--	--	--	--	--	--	--	--	--	--	--	--	--	--	--	87.6	3.7371	--	--	--	--	--	--	--	--	--	--	--	--	--	--	--	--	--	--	--
				28.2	3.6611	--	--	--	--	--	--	--	--	--	--	--	--	--	--	--	--	--	--	--	87.6	3.7371	--	--	--	--	--	--	--	--	--	--	--	--	--	--	--	--	--	--	--
				28.2	3.6614	--	--	--	--	--	--	--	--	--	--	--	--	--	--	--	--	--	--	--	87.7	3.7371	--	--	--	--	--	--	--	--	--	--	--	--	--	--	--	--	--	--	--
				28.2	3.6618	--	--	--	--	--	--	--	--	--	--	--	--	--	--	--	--	--	--	--	87.7	3.7371	--	--	--	--	--	--	--	--	--	--	--	--	--	--	--	--	--	--	--
				28.2	3.6618	--	--	--	--	--	--	--	--	--	--	--	--	--	--	--	--	--	--	--	87.8	3.7371	--	--	--	--	--	--	--	--	--	--	--	--	--	--	--	--	--	--	--
				28.3	3.6618	--	--	--	--	--	--	--	--	--	--	--	--	--	--	--	--	--	--	--	87.9	3.7371	--	--	--	--	--	--	--	--	--	--	--	--	--	--	--	--	--	--	--
				28.3	3.6618	--	--	--	--	--	--	--	--	--	--	--	--	--	--	--	--	--	--	--	87.9	3.7371	--	--	--	--	--	--	--	--	--	--	--	--	--	--	--	--	--	--	--
				28.3	3.6618	--	--	--	--	--	--	--	--	--	--	--	--	--	--	--	--	--	--	--	88	3.7374	--	--	--	--	--	--	--	--	--	--	--	--	--	--	--	--	--	--	--
				28.3	3.6618	--	--	--	--	--	--	--	--	--	--	--	--	--	--	--	--	--	--	--	88	3.7377	--	--	--	--	--	--	--	--	--	--	--	--	--	--	--	--	--	--	--
				28.3	3.6618	--	--	--	--	--	--	--	--	--	--	--	--	--	--	--	--	--	--	--	88.1	3.7371	--	--	--	--	--	--	--	--	--	--	--	--	--	--	--	--	--	--	--
				28.4	3.6618	--	--	--	--	--	--	--	--	--	--	--	--	--	--	--	--	--	--	--	88.2	3.738	--	--	--	--	--	--	--	--	--	--	--	--	--	--	--	--	--	--	--
				28.4	3.6618	--	--	--	--	--	--	--	--	--	--	--	--	--	--	--	--	--	--	--	88.2	3.738	--	--	--	--	--	--	--	--	--	--	--	--	--	--	--	--	--	--	--
				28.4	3.6618	--	--	--	--	--	--	--	--	--	--	--	--	--	--	--	--	--	--	--	88.3	3.738	--	--	--	--	--	--	--	--	--	--	--	--	--	--	--	--	--	--	--
				28.4	3.6618	--	--	--	--	--	--	--	--	--	--	--	--	--	--	--	--	--	--	--	88.4	3.738	--	--	--	--	--	--	--	--	--	--	--	--	--	--	--	--	--	--	--
				28.4	3.6618	--	--	--	--	--	--	--	--	--	--	--	--	--	--	--	--	--	--	--	88.4	3.738	--	--	--	--	--	--	--	--	--	--	--	--	--	--	--	--	--	--	--
				28.5	3.6618	--	--	--	--	--	--	--	--	--	--	--	--	--	--	--	--	--	--	--	88.5	3.738	--	--	--	--	--	--	--	--	--	--	--	--	--	--	--	--	--	--	--
				28.5	3.6618	--	--	--	--	--	--	--	--	--	--	--	--	--	--	--	--	--	--	--	88.5	3.7386	--	--	--	--	--	--	--	--	--	--	--	--	--	--	--	--	--	--	--
				28.5	3.6618	--	--	--	--	--	--	--	--	--	--	--	--	--	--	--	--	--	--	--	88.6	3.738	--	--	--	--	--	--	--	--	--	--	--	--	--	--	--	--	--	--	--
				28.5	3.6618	--	--	--	--	--	--	--	--	--	--	--	--	--	--	--	--	--	--	--	88.7	3.738	--	--	--	--	--	--	--	--	--	--	--	--	--	--	--	--	--	--	--
				28.5	3.6618	--	--	--	--	--	--	--	--	--	--	--	--	--	--	--	--	--	--	--	88.7	3.738	--	--	--	--	--	--	--	--	--	--	--	--	--	--	--	--	--	--	--
				28.6	3.6618	--	--	--	--	--	--	--	--	--	--	--	--	--	--	--	--	--	--	--	88.8	3.739	--	--	--	--	--	--	--	--	--	--	--	--	--	--	--	--	--	--	--
				28.6	3.6618	--	--	--	--	--	--	--	--	--	--	--	--	--	--	--	--	--	--	--	88.9	3.739	--	--	--	--	--	--	--	--	--	--	--	--	--	--	--	--	--	--	--
				28.6	3.6618	--	--	--	--	--	--	--	--	--	--	--	--	--	--	--	--	--	--	--	88.9	3.7396	--	--	--	--	--	--	--	--	--	--	--	--	--	--	--	--	--	--	--
				28.6	3.6618	--	--	--	--	--	--	--	--	--	--	--	--	--	--	--	--	--	--	--	89	3.7396	--	--	--	--	--	--	--	--	--	--	--	--	--	--	--	--	--	--	--
				28.6	3.6621	--	--	--	--	--	--	--	--	--	--	--	--	--	--	--	--	--	--	--	89	3.7393	--	--	--	--	--	--	--	--	--	--	--	--	--	--	--	--	--	--	--
				28.7	3.6618	--	--	--	--	--	--	--	--	--	--	--	--	--	--	--	--	--	--	--	89.1	3.7399	--	--	--	--	--	--	--	--	--	--	--	--	--	--	--	--	--	--	--
				28.7	3.6621	--	--	--	--	--	--	--	--	--	--	--	--	--	--	--	--	--	--	--	89.2	3.7399	--	--	--	--	--	--	--	--	--	--	--	--	--	--	--	--	--	--	--
				28.7	3.6621	--	--	--	--	--	--	--	--	--	--	--	--	--	--	--	--	--	--	--	89.2	3.7399	--	--	--	--	--	--	--	--	--	--	--	--	--	--	--	--	--	--	--
				28.7	3.6627	--	--	--	--	--	--	--	--	--	--	--	--	--	--	--	--	--	--	--	89.3	3.7402	--	--	--	--	--	--	--	--	--	--	--	--	--	--	--	--	--	--	--
				28.7	3.6627	--	--	--	--	--	--	--	--	--	--	--	--	--	--	--	--	--	--	--	89.4	3.7402	--	--	--	--	--	--	--	--	--	--	--	--	--	--	--	--	--	--	--
				28.8	3.6624	--	--	--	--	--	--	--	--	--	--	--	--	--	--	--	--	--	--	--	89.4	3.7405	--	--	--	--	--	--	--	--	--	--	--	--	--	--	--	--	--	--	--
				28.8	3.6624	--	--	--	--	--	--	--	--	--	--	--	--	--	--	--	--	--	--	--	89.5	3.7405	--	--	--	--	--	--	--	--	--	--	--	--	--	--	--	--	--	--	--
				28.8	3.6624	--	--	--	--	--	--	--	--	--	--	--	--	--	--	--	--	--	--	--	89.5	3.7408	--	--	--	--	--	--	--	--	--	--	--	--	--	--	--	--	--	--	--
				28.8	3.6624	--	--	--	--	--	--	--	--	--	--	--	--	--	--	--	--	--	--	--	89.6	3.7408	--	--	--	--	--	--	--	--	--	--	--	--	--	--	--	--	--	--	--
				28.8	3.6627	--	--	--	--	--	--	--	--	--	--	--	--	--	--	--	--	--	--	--	89.7	3.7408	--	--	--	--	--	--	--	--	--	--	--	--	--	--	--	--	--	--	--
				28.9	3.6624	--	--	--	--	--	--	--	--	--	--	--	--	--	--	--	--	--	--	--	89.7	3.7408	--	--	--	--	--	--	--	--	--	--	--	--	--	--	--	--	--	--	--
				28.9	3.6624	--	--	--	--	--	--	--	--	--	--	--	--	--	--	--	--	--	--	--	89.8	3.7408	--	--	--	--	--	--	--	--	--	--	--	--	--	--	--	--	--	--	--
				28.9	3.6627	--	--	--	--	--	--	--	--	--	--	--	--	--	--	--	--	--	--	--	89.9	3.7414	--	--	--	--	--	--	--	--	--	--	--	--	--	--	--	--	--	--	--
				28.9	3.6627	--	--	--	--	--	--	--	--	--	--	--	--	--	--	--	--	--	--	--	89.9	3.7414	--	--	--	--	--	--	--	--	--	--	--	--	--	--	--	--	--	--	--
				28.9	3.663	--	--	--	--	--	--	--	--	--	--	--	--	--	--	--	--	--	--	--	90	3.7414	--	--	--	--	--	--	--	--	--	--	--	--	--	--	--	--	--	--	--
				29	3.6633	--	--	--	--	--	--	--	--	--	--	--	--	--	--	--	--	--	--	--	90	3.7417	--	--	--	--	--	--	--	--	--	--	--	--	--	--	--	--	--	--	--
				29	3.6633	--	--	--	--	--	--	--	--	--	--	--	--	--	--	--	--	--	--	--	90.1	3.7417	--	--	--	--	--	--	--	--	--	--	--	--	--	--	--	--	--	--	--
				29	3.6636	--	--	--	--	--	--	--	--	--	--	--	--	--	--	--	--	--	--	--	90.2	3.7417	--	--	--	--	--	--	--	--	--	--	--	--	--	--	--	--	--	--	--
				29	3.6633	--	--	--	--	--	--	--	--	--	--	--	--	--	--	--	--	--	--	--	90.2	3.7417	--	--	--	--	--	--	--	--	--	--	--	--	--	--	--	--	--	--	--
				29	3.6633	--	--	--	--	--	--	--	--	--	--	--	--	--	--	--	--	--	--	--	90.3	3.7417	--	--	--	--	--	--	--	--	--	--	--	--	--	--	--	--	--	--	--
				29.1	3.6636	--	--	--	--	--	--	--	--	--	--	--	--	--	--	--	--	--	--	--	90.3	3.7417	--	--	--	--	--	--	--	--	--	--	--	--	--	--	--	--	--	--	--
				29.1	3.6636	--	--	--	--	--	--	--	--	--	--	--	--	--	--	--	--	--	--	--	90.4	3.7417	--	--	--	--	--	--	--	--	--	--	--	--	--	--	--	--	--	--	--
				29.1	3.6633	--	--	--	--	--	--	--	--	--	--	--	--	--	--	--	--	--	--	--	90.5	3.7417	--	--	--	--	--	--	--	--	--	--	--	--	--	--	--	--	--	--	--
				29.1	3.663	--	--	--	--	--	--	--	--	--	--	--	--	--	--	--	--	--	--	--	90.5	3.7417	--	--	--	--	--	--	--	--	--	--	--	--	--	--	--	--	--	--	--
				29.1	3.6633	--	--	--	--	--	--	--	--	--	--	--	--	--	--	--	--	--	--	--	90.6	3.7417	--	--	--	--	--	--	--	--	--	--	--	--	--	--	--	--	--	--	--
				29.2	3.6636	--	--	--	--	--	--	--	--	--	--	--	--	--	--	--	--	--	--	--	90.7	3.7417	--	--	--	--	--	--	--	--	--	--	--	--	--	--	--	--	--	--	--
				29.2	3.6636	--	--	--	--	--	--	--	--	--	--	--	--	--	--	--	--	--	--	--	90.7	3.7421	--	--	--	--	--	--	--	--	--	--	--	--	--	--	--	--	--	--	--
				29.2	3.6633	--	--	--	--	--	--	--	--	--	--	--	--	--	--	--	--	--	--	--	90.8	3.7424	--	--	--	--	--	--	--	--	--	--	--	--	--	--	--	--	--	--	--
				29.2	3.6636	--	--	--	--	--	--	--	--	--	--	--	--	--	--	--	--	--	--	--	90.9	3.7427	--	--	--	--	--	--	--	--	--	--	--	--	--	--	--	--	--	--	--
				29.2	3.6636	--	--	--	--	--	--	--	--	--	--	--	--	--	--	--	--	--	--	--	90.9	3.7427	--	--	--	--	--	--	--	--	--	--	--	--	--	--	--	--	--	--	--
				29.3	3.6636	--	--	--	--	--	--	--	--	--	--	--	--	--	--	--	--	--	--	--	91	3.7427	--	--	--	--	--	--	--	--	--	--	--	--	--	--	--	--	--	--	--
				29.3	3.6636	--	--	--	--	--	--	--	--	--	--	--	--	--	--	--	--	--	--	--	91	3.7424	--	--	--	--	--	--	--	--	--	--	--	--	--	--	--	--	--	--	--
				29.3	3.6636	--	--	--	--	--	--	--	--	--	--	--	--	--	--	--	--	--	--	--	91.1	3.7424	--	--	--	--	--	--	--	--	--	--	--	--	--	--	--	--	--	--	--
				29.3	3.6636	--	--	--	--	--	--	--	--	--	--	--	--	--	--	--	--	--	--	--	91.2	3.7421	--	--	--	--	--	--	--	--	--	--	--	--	--	--	--	--	--	--	--
				29.3	3.6636	--	--	--	--	--	--	--	--	--	--	--	--	--	--	--	--	--	--	--	91.2	3.7427	--	--	--	--	--	--	--	--	--	--	--	--	--	--	--	--	--	--	--
				29.4	3.6639	--	--	--	--	--	--	--	--	--	--	--	--	--	--	--	--	--	--	--	91.3	3.7427	--	--	--	--	--	--	--	--	--	--	--	--	--	--	--	--	--	--	--
				29.4	3.6639	--	--	--	--	--	--	--	--	--	--	--	--	--	--	--	--	--	--	--	91.4	3.7427	--	--	--	--	--	--	--	--	--	--	--	--	--	--	--	--	--	--	--
				29.4	3.6639	--	--	--	--	--	--	--	--	--	--	--	--	--	--	--	--	--	--	--	91.4	3.7427	--	--	--	--	--	--	--	--	--	--	--	--	--	--	--	--	--	--	--
				29.4	3.6636	--	--	--	--	--	--	--	--	--	--	--	--	--	--	--	--	--	--	--	91.5	3.7424	--	--	--	--	--	--	--	--	--	--	--	--	--	--	--	--	--	--	--
				29.4	3.6639	--	--	--	--	--	--	--	--	--	--	--	--	--	--	--	--	--	--	--	91.5	3.7427	--	--	--	--	--	--	--	--	--	--	--	--	--	--	--	--	--	--	--
				29.5	3.6639	--	--	--	--	--	--	--	--	--	--	--	--	--	--	--	--	--	--	--	91.6	3.7427	--	--	--	--	--	--	--	--	--	--	--	--	--	--	--	--	--	--	--
				29.5	3.6642	--	--	--	--	--	--	--	--	--	--	--	--	--	--	--	--	--	--	--	91.7	3.7427	--	--	--	--	--	--	--	--	--	--	--	--	--	--	--	--	--	--	--
				29.5	3.6642	--	--	--	--	--	--	--	--	--	--	--	--	--	--	--	--	--	--	--	91.7	3.7433	--	--	--	--	--	--	--	--	--	--	--	--	--	--	--	--	--	--	--
				29.5	3.6639	--	--	--	--	--	--	--	--	--	--	--	--	--	--	--	--	--	--	--	91.8	3.7436	--	--	--	--	--	--	--	--	--	--	--	--	--	--	--	--	--	--	--
				29.5	3.6639	--	--	--	--	--	--	--	--	--	--	--	--	--	--	--	--	--	--	--	91.9	3.7436	--	--	--	--	--	--	--	--	--	--	--	--	--	--	--	--	--	--	--
				29.6	3.6642	--	--	--	--	--	--	--	--	--	--	--	--	--	--	--	--	--	--	--	91.9	3.7442	--	--	--	--	--	--	--	--	--	--	--	--	--	--	--	--	--	--	--
				29.6	3.6642	--	--	--	--	--	--	--	--	--	--	--	--	--	--	--	--	--	--	--	92	3.7445	--	--	--	--	--	--	--	--	--	--	--	--	--	--	--	--	--	--	--
				29.6	3.6642	--	--	--	--	--	--	--	--	--	--	--	--	--	--	--	--	--	--	--	92	3.7445	--	--	--	--	--	--	--	--	--	--	--	--	--	--	--	--	--	--	--
				29.6	3.6642	--	--	--	--	--	--	--	--	--	--	--	--	--	--	--	--	--	--	--	92.1	3.7448	--	--	--	--	--	--	--	--	--	--	--	--	--	--	--	--	--	--	--
				29.6	3.6645	--	--	--	--	--	--	--	--	--	--	--	--	--	--	--	--	--	--	--	92.2	3.7452	--	--	--	--	--	--	--	--	--	--	--	--	--	--	--	--	--	--	--
				29.7	3.6645	--	--	--	--	--	--	--	--	--	--	--	--	--	--	--	--	--	--	--	92.2	3.7458	--	--	--	--	--	--	--	--	--	--	--	--	--	--	--	--	--	--	--
				29.7	3.6645	--	--	--	--	--	--	--	--	--	--	--	--	--	--	--	--	--	--	--	92.3	3.7455	--	--	--	--	--	--	--	--	--	--	--	--	--	--	--	--	--	--	--
				29.7	3.6642	--	--	--	--	--	--	--	--	--	--	--	--	--	--	--	--	--	--	--	92.4	3.7455	--	--	--	--	--	--	--	--	--	--	--	--	--	--	--	--	--	--	--
				29.7	3.6645	--	--	--	--	--	--	--	--	--	--	--	--	--	--	--	--	--	--	--	92.4	3.7458	--	--	--	--	--	--	--	--	--	--	--	--	--	--	--	--	--	--	--
				29.7	3.6645	--	--	--	--	--	--	--	--	--	--	--	--	--	--	--	--	--	--	--	92.5	3.7464	--	--	--	--	--	--	--	--	--	--	--	--	--	--	--	--	--	--	--
				29.8	3.6645	--	--	--	--	--	--	--	--	--	--	--	--	--	--	--	--	--	--	--	92.5	3.7455	--	--	--	--	--	--	--	--	--	--	--	--	--	--	--	--	--	--	--
				29.8	3.6645	--	--	--	--	--	--	--	--	--	--	--	--	--	--	--	--	--	--	--	92.6	3.7464	--	--	--	--	--	--	--	--	--	--	--	--	--	--	--	--	--	--	--
				29.8	3.6649	--	--	--	--	--	--	--	--	--	--	--	--	--	--	--	--	--	--	--	92.7	3.7464	--	--	--	--	--	--	--	--	--	--	--	--	--	--	--	--	--	--	--
				29.8	3.6652	--	--	--	--	--	--	--	--	--	--	--	--	--	--	--	--	--	--	--	92.7	3.7464	--	--	--	--	--	--	--	--	--	--	--	--	--	--	--	--	--	--	--
				29.8	3.6649	--	--	--	--	--	--	--	--	--	--	--	--	--	--	--	--	--	--	--	92.8	3.747	--	--	--	--	--	--	--	--	--	--	--	--	--	--	--	--	--	--	--
				29.9	3.6652	--	--	--	--	--	--	--	--	--	--	--	--	--	--	--	--	--	--	--	92.9	3.7467	--	--	--	--	--	--	--	--	--	--	--	--	--	--	--	--	--	--	--
				29.9	3.6652	--	--	--	--	--	--	--	--	--	--	--	--	--	--	--	--	--	--	--	92.9	3.747	--	--	--	--	--	--	--	--	--	--	--	--	--	--	--	--	--	--	--
				29.9	3.6655	--	--	--	--	--	--	--	--	--	--	--	--	--	--	--	--	--	--	--	93	3.7467	--	--	--	--	--	--	--	--	--	--	--	--	--	--	--	--	--	--	--
				29.9	3.6652	--	--	--	--	--	--	--	--	--	--	--	--	--	--	--	--	--	--	--	93	3.7473	--	--	--	--	--	--	--	--	--	--	--	--	--	--	--	--	--	--	--
				29.9	3.6652	--	--	--	--	--	--	--	--	--	--	--	--	--	--	--	--	--	--	--	93.1	3.747	--	--	--	--	--	--	--	--	--	--	--	--	--	--	--	--	--	--	--
				30	3.6655	--	--	--	--	--	--	--	--	--	--	--	--	--	--	--	--	--	--	--	93.2	3.7473	--	--	--	--	--	--	--	--	--	--	--	--	--	--	--	--	--	--	--
				30	3.6655	--	--	--	--	--	--	--	--	--	--	--	--	--	--	--	--	--	--	--	93.2	3.7473	--	--	--	--	--	--	--	--	--	--	--	--	--	--	--	--	--	--	--
				30	3.6655	--	--	--	--	--	--	--	--	--	--	--	--	--	--	--	--	--	--	--	93.3	3.7473	--	--	--	--	--	--	--	--	--	--	--	--	--	--	--	--	--	--	--
				30	3.6655	--	--	--	--	--	--	--	--	--	--	--	--	--	--	--	--	--	--	--	93.4	3.747	--	--	--	--	--	--	--	--	--	--	--	--	--	--	--	--	--	--	--
				30	3.6655	--	--	--	--	--	--	--	--	--	--	--	--	--	--	--	--	--	--	--	93.4	3.747	--	--	--	--	--	--	--	--	--	--	--	--	--	--	--	--	--	--	--
				30.1	3.6655	--	--	--	--	--	--	--	--	--	--	--	--	--	--	--	--	--	--	--	93.5	3.7473	--	--	--	--	--	--	--	--	--	--	--	--	--	--	--	--	--	--	--
				30.1	3.6655	--	--	--	--	--	--	--	--	--	--	--	--	--	--	--	--	--	--	--	93.5	3.7473	--	--	--	--	--	--	--	--	--	--	--	--	--	--	--	--	--	--	--
				30.1	3.6655	--	--	--	--	--	--	--	--	--	--	--	--	--	--	--	--	--	--	--	93.6	3.7473	--	--	--	--	--	--	--	--	--	--	--	--	--	--	--	--	--	--	--
				30.1	3.6655	--	--	--	--	--	--	--	--	--	--	--	--	--	--	--	--	--	--	--	93.7	3.7473	--	--	--	--	--	--	--	--	--	--	--	--	--	--	--	--	--	--	--
				30.1	3.6655	--	--	--	--	--	--	--	--	--	--	--	--	--	--	--	--	--	--	--	93.7	3.7473	--	--	--	--	--	--	--	--	--	--	--	--	--	--	--	--	--	--	--
				30.2	3.6655	--	--	--	--	--	--	--	--	--	--	--	--	--	--	--	--	--	--	--	93.8	3.7473	--	--	--	--	--	--	--	--	--	--	--	--	--	--	--	--	--	--	--
				30.2	3.6655	--	--	--	--	--	--	--	--	--	--	--	--	--	--	--	--	--	--	--	93.8	3.7473	--	--	--	--	--	--	--	--	--	--	--	--	--	--	--	--	--	--	--
				30.2	3.6655	--	--	--	--	--	--	--	--	--	--	--	--	--	--	--	--	--	--	--	93.9	3.7476	--	--	--	--	--	--	--	--	--	--	--	--	--	--	--	--	--	--	--
				30.2	3.6655	--	--	--	--	--	--	--	--	--	--	--	--	--	--	--	--	--	--	--	94	3.7486	--	--	--	--	--	--	--	--	--	--	--	--	--	--	--	--	--	--	--
				30.2	3.6655	--	--	--	--	--	--	--	--	--	--	--	--	--	--	--	--	--	--	--	94	3.7486	--	--	--	--	--	--	--	--	--	--	--	--	--	--	--	--	--	--	--
				30.3	3.6655	--	--	--	--	--	--	--	--	--	--	--	--	--	--	--	--	--	--	--	94.1	3.7486	--	--	--	--	--	--	--	--	--	--	--	--	--	--	--	--	--	--	--
				30.3	3.6655	--	--	--	--	--	--	--	--	--	--	--	--	--	--	--	--	--	--	--	94.2	3.7492	--	--	--	--	--	--	--	--	--	--	--	--	--	--	--	--	--	--	--
				30.3	3.6655	--	--	--	--	--	--	--	--	--	--	--	--	--	--	--	--	--	--	--	94.2	3.7495	--	--	--	--	--	--	--	--	--	--	--	--	--	--	--	--	--	--	--
				30.3	3.6655	--	--	--	--	--	--	--	--	--	--	--	--	--	--	--	--	--	--	--	94.3	3.7492	--	--	--	--	--	--	--	--	--	--	--	--	--	--	--	--	--	--	--
				30.3	3.6655	--	--	--	--	--	--	--	--	--	--	--	--	--	--	--	--	--	--	--	94.3	3.7501	--	--	--	--	--	--	--	--	--	--	--	--	--	--	--	--	--	--	--
				30.4	3.6655	--	--	--	--	--	--	--	--	--	--	--	--	--	--	--	--	--	--	--	94.4	3.7498	--	--	--	--	--	--	--	--	--	--	--	--	--	--	--	--	--	--	--
				30.4	3.6655	--	--	--	--	--	--	--	--	--	--	--	--	--	--	--	--	--	--	--	94.5	3.7501	--	--	--	--	--	--	--	--	--	--	--	--	--	--	--	--	--	--	--
				30.4	3.6655	--	--	--	--	--	--	--	--	--	--	--	--	--	--	--	--	--	--	--	94.5	3.7498	--	--	--	--	--	--	--	--	--	--	--	--	--	--	--	--	--	--	--
				30.4	3.6655	--	--	--	--	--	--	--	--	--	--	--	--	--	--	--	--	--	--	--	94.6	3.7504	--	--	--	--	--	--	--	--	--	--	--	--	--	--	--	--	--	--	--
				30.4	3.6655	--	--	--	--	--	--	--	--	--	--	--	--	--	--	--	--	--	--	--	94.7	3.7501	--	--	--	--	--	--	--	--	--	--	--	--	--	--	--	--	--	--	--
				30.5	3.6655	--	--	--	--	--	--	--	--	--	--	--	--	--	--	--	--	--	--	--	94.7	3.7507	--	--	--	--	--	--	--	--	--	--	--	--	--	--	--	--	--	--	--
				30.5	3.6655	--	--	--	--	--	--	--	--	--	--	--	--	--	--	--	--	--	--	--	94.8	3.7504	--	--	--	--	--	--	--	--	--	--	--	--	--	--	--	--	--	--	--
				30.5	3.6658	--	--	--	--	--	--	--	--	--	--	--	--	--	--	--	--	--	--	--	94.8	3.7507	--	--	--	--	--	--	--	--	--	--	--	--	--	--	--	--	--	--	--
				30.5	3.6661	--	--	--	--	--	--	--	--	--	--	--	--	--	--	--	--	--	--	--	94.9	3.7507	--	--	--	--	--	--	--	--	--	--	--	--	--	--	--	--	--	--	--
				30.5	3.6661	--	--	--	--	--	--	--	--	--	--	--	--	--	--	--	--	--	--	--	95	3.751	--	--	--	--	--	--	--	--	--	--	--	--	--	--	--	--	--	--	--
				30.6	3.6661	--	--	--	--	--	--	--	--	--	--	--	--	--	--	--	--	--	--	--	95	3.7507	--	--	--	--	--	--	--	--	--	--	--	--	--	--	--	--	--	--	--
				30.6	3.6661	--	--	--	--	--	--	--	--	--	--	--	--	--	--	--	--	--	--	--	95.1	3.751	--	--	--	--	--	--	--	--	--	--	--	--	--	--	--	--	--	--	--
				30.6	3.6658	--	--	--	--	--	--	--	--	--	--	--	--	--	--	--	--	--	--	--	95.2	3.751	--	--	--	--	--	--	--	--	--	--	--	--	--	--	--	--	--	--	--
				30.6	3.6658	--	--	--	--	--	--	--	--	--	--	--	--	--	--	--	--	--	--	--	95.2	3.751	--	--	--	--	--	--	--	--	--	--	--	--	--	--	--	--	--	--	--
				30.6	3.6658	--	--	--	--	--	--	--	--	--	--	--	--	--	--	--	--	--	--	--	95.3	3.751	--	--	--	--	--	--	--	--	--	--	--	--	--	--	--	--	--	--	--
				30.7	3.6664	--	--	--	--	--	--	--	--	--	--	--	--	--	--	--	--	--	--	--	95.3	3.7514	--	--	--	--	--	--	--	--	--	--	--	--	--	--	--	--	--	--	--
				30.7	3.6664	--	--	--	--	--	--	--	--	--	--	--	--	--	--	--	--	--	--	--	95.4	3.7514	--	--	--	--	--	--	--	--	--	--	--	--	--	--	--	--	--	--	--
				30.7	3.6664	--	--	--	--	--	--	--	--	--	--	--	--	--	--	--	--	--	--	--	95.5	3.752	--	--	--	--	--	--	--	--	--	--	--	--	--	--	--	--	--	--	--
				30.7	3.6664	--	--	--	--	--	--	--	--	--	--	--	--	--	--	--	--	--	--	--	95.5	3.752	--	--	--	--	--	--	--	--	--	--	--	--	--	--	--	--	--	--	--
				30.7	3.6667	--	--	--	--	--	--	--	--	--	--	--	--	--	--	--	--	--	--	--	95.6	3.752	--	--	--	--	--	--	--	--	--	--	--	--	--	--	--	--	--	--	--
				30.8	3.6664	--	--	--	--	--	--	--	--	--	--	--	--	--	--	--	--	--	--	--	95.7	3.7526	--	--	--	--	--	--	--	--	--	--	--	--	--	--	--	--	--	--	--
				30.8	3.6667	--	--	--	--	--	--	--	--	--	--	--	--	--	--	--	--	--	--	--	95.7	3.7523	--	--	--	--	--	--	--	--	--	--	--	--	--	--	--	--	--	--	--
				30.8	3.6667	--	--	--	--	--	--	--	--	--	--	--	--	--	--	--	--	--	--	--	95.8	3.7523	--	--	--	--	--	--	--	--	--	--	--	--	--	--	--	--	--	--	--
				30.8	3.6667	--	--	--	--	--	--	--	--	--	--	--	--	--	--	--	--	--	--	--	95.8	3.7526	--	--	--	--	--	--	--	--	--	--	--	--	--	--	--	--	--	--	--
				30.8	3.667	--	--	--	--	--	--	--	--	--	--	--	--	--	--	--	--	--	--	--	95.9	3.7523	--	--	--	--	--	--	--	--	--	--	--	--	--	--	--	--	--	--	--
				30.9	3.6667	--	--	--	--	--	--	--	--	--	--	--	--	--	--	--	--	--	--	--	96	3.7523	--	--	--	--	--	--	--	--	--	--	--	--	--	--	--	--	--	--	--
				30.9	3.6667	--	--	--	--	--	--	--	--	--	--	--	--	--	--	--	--	--	--	--	96	3.7523	--	--	--	--	--	--	--	--	--	--	--	--	--	--	--	--	--	--	--
				30.9	3.6673	--	--	--	--	--	--	--	--	--	--	--	--	--	--	--	--	--	--	--	96.1	3.7526	--	--	--	--	--	--	--	--	--	--	--	--	--	--	--	--	--	--	--
				30.9	3.6673	--	--	--	--	--	--	--	--	--	--	--	--	--	--	--	--	--	--	--	96.2	3.7526	--	--	--	--	--	--	--	--	--	--	--	--	--	--	--	--	--	--	--
				30.9	3.6673	--	--	--	--	--	--	--	--	--	--	--	--	--	--	--	--	--	--	--	96.2	3.7523	--	--	--	--	--	--	--	--	--	--	--	--	--	--	--	--	--	--	--
				31	3.6673	--	--	--	--	--	--	--	--	--	--	--	--	--	--	--	--	--	--	--	96.3	3.7526	--	--	--	--	--	--	--	--	--	--	--	--	--	--	--	--	--	--	--
				31	3.6673	--	--	--	--	--	--	--	--	--	--	--	--	--	--	--	--	--	--	--	96.3	3.7526	--	--	--	--	--	--	--	--	--	--	--	--	--	--	--	--	--	--	--
				31	3.6676	--	--	--	--	--	--	--	--	--	--	--	--	--	--	--	--	--	--	--	96.4	3.7529	--	--	--	--	--	--	--	--	--	--	--	--	--	--	--	--	--	--	--
				31	3.6673	--	--	--	--	--	--	--	--	--	--	--	--	--	--	--	--	--	--	--	96.5	3.7529	--	--	--	--	--	--	--	--	--	--	--	--	--	--	--	--	--	--	--
				31	3.6673	--	--	--	--	--	--	--	--	--	--	--	--	--	--	--	--	--	--	--	96.5	3.7538	--	--	--	--	--	--	--	--	--	--	--	--	--	--	--	--	--	--	--
				31.1	3.668	--	--	--	--	--	--	--	--	--	--	--	--	--	--	--	--	--	--	--	96.6	3.7538	--	--	--	--	--	--	--	--	--	--	--	--	--	--	--	--	--	--	--
				31.1	3.6683	--	--	--	--	--	--	--	--	--	--	--	--	--	--	--	--	--	--	--	96.7	3.7541	--	--	--	--	--	--	--	--	--	--	--	--	--	--	--	--	--	--	--
				31.1	3.668	--	--	--	--	--	--	--	--	--	--	--	--	--	--	--	--	--	--	--	96.7	3.7541	--	--	--	--	--	--	--	--	--	--	--	--	--	--	--	--	--	--	--
				31.1	3.6676	--	--	--	--	--	--	--	--	--	--	--	--	--	--	--	--	--	--	--	96.8	3.7548	--	--	--	--	--	--	--	--	--	--	--	--	--	--	--	--	--	--	--
				31.1	3.668	--	--	--	--	--	--	--	--	--	--	--	--	--	--	--	--	--	--	--	96.8	3.7545	--	--	--	--	--	--	--	--	--	--	--	--	--	--	--	--	--	--	--
				31.2	3.668	--	--	--	--	--	--	--	--	--	--	--	--	--	--	--	--	--	--	--	96.9	3.7545	--	--	--	--	--	--	--	--	--	--	--	--	--	--	--	--	--	--	--
				31.2	3.6683	--	--	--	--	--	--	--	--	--	--	--	--	--	--	--	--	--	--	--	97	3.7548	--	--	--	--	--	--	--	--	--	--	--	--	--	--	--	--	--	--	--
				31.2	3.6683	--	--	--	--	--	--	--	--	--	--	--	--	--	--	--	--	--	--	--	97	3.7541	--	--	--	--	--	--	--	--	--	--	--	--	--	--	--	--	--	--	--
				31.2	3.6683	--	--	--	--	--	--	--	--	--	--	--	--	--	--	--	--	--	--	--	97.1	3.7545	--	--	--	--	--	--	--	--	--	--	--	--	--	--	--	--	--	--	--
				31.2	3.6683	--	--	--	--	--	--	--	--	--	--	--	--	--	--	--	--	--	--	--	97.1	3.7541	--	--	--	--	--	--	--	--	--	--	--	--	--	--	--	--	--	--	--
				31.3	3.6683	--	--	--	--	--	--	--	--	--	--	--	--	--	--	--	--	--	--	--	97.2	3.7551	--	--	--	--	--	--	--	--	--	--	--	--	--	--	--	--	--	--	--
				31.3	3.6683	--	--	--	--	--	--	--	--	--	--	--	--	--	--	--	--	--	--	--	97.3	3.7557	--	--	--	--	--	--	--	--	--	--	--	--	--	--	--	--	--	--	--
				31.3	3.6686	--	--	--	--	--	--	--	--	--	--	--	--	--	--	--	--	--	--	--	97.3	3.7554	--	--	--	--	--	--	--	--	--	--	--	--	--	--	--	--	--	--	--
				31.3	3.6686	--	--	--	--	--	--	--	--	--	--	--	--	--	--	--	--	--	--	--	97.4	3.7551	--	--	--	--	--	--	--	--	--	--	--	--	--	--	--	--	--	--	--
				31.3	3.6686	--	--	--	--	--	--	--	--	--	--	--	--	--	--	--	--	--	--	--	97.5	3.7551	--	--	--	--	--	--	--	--	--	--	--	--	--	--	--	--	--	--	--
				31.4	3.6686	--	--	--	--	--	--	--	--	--	--	--	--	--	--	--	--	--	--	--	97.5	3.756	--	--	--	--	--	--	--	--	--	--	--	--	--	--	--	--	--	--	--
				31.4	3.6686	--	--	--	--	--	--	--	--	--	--	--	--	--	--	--	--	--	--	--	97.6	3.756	--	--	--	--	--	--	--	--	--	--	--	--	--	--	--	--	--	--	--
				31.4	3.6689	--	--	--	--	--	--	--	--	--	--	--	--	--	--	--	--	--	--	--	97.6	3.7563	--	--	--	--	--	--	--	--	--	--	--	--	--	--	--	--	--	--	--
				31.4	3.6686	--	--	--	--	--	--	--	--	--	--	--	--	--	--	--	--	--	--	--	97.7	3.756	--	--	--	--	--	--	--	--	--	--	--	--	--	--	--	--	--	--	--
				31.4	3.6689	--	--	--	--	--	--	--	--	--	--	--	--	--	--	--	--	--	--	--	97.8	3.7563	--	--	--	--	--	--	--	--	--	--	--	--	--	--	--	--	--	--	--
				31.5	3.6692	--	--	--	--	--	--	--	--	--	--	--	--	--	--	--	--	--	--	--	97.8	3.7566	--	--	--	--	--	--	--	--	--	--	--	--	--	--	--	--	--	--	--
				31.5	3.6692	--	--	--	--	--	--	--	--	--	--	--	--	--	--	--	--	--	--	--	97.9	3.7566	--	--	--	--	--	--	--	--	--	--	--	--	--	--	--	--	--	--	--
				31.5	3.6689	--	--	--	--	--	--	--	--	--	--	--	--	--	--	--	--	--	--	--	98	3.7566	--	--	--	--	--	--	--	--	--	--	--	--	--	--	--	--	--	--	--
				31.5	3.6692	--	--	--	--	--	--	--	--	--	--	--	--	--	--	--	--	--	--	--	98	3.7566	--	--	--	--	--	--	--	--	--	--	--	--	--	--	--	--	--	--	--
				31.5	3.6692	--	--	--	--	--	--	--	--	--	--	--	--	--	--	--	--	--	--	--	98.1	3.7572	--	--	--	--	--	--	--	--	--	--	--	--	--	--	--	--	--	--	--
				31.6	3.6692	--	--	--	--	--	--	--	--	--	--	--	--	--	--	--	--	--	--	--	98.1	3.7566	--	--	--	--	--	--	--	--	--	--	--	--	--	--	--	--	--	--	--
				31.6	3.6692	--	--	--	--	--	--	--	--	--	--	--	--	--	--	--	--	--	--	--	98.2	3.7569	--	--	--	--	--	--	--	--	--	--	--	--	--	--	--	--	--	--	--
				31.6	3.6692	--	--	--	--	--	--	--	--	--	--	--	--	--	--	--	--	--	--	--	98.3	3.7576	--	--	--	--	--	--	--	--	--	--	--	--	--	--	--	--	--	--	--
				31.6	3.6692	--	--	--	--	--	--	--	--	--	--	--	--	--	--	--	--	--	--	--	98.3	3.7572	--	--	--	--	--	--	--	--	--	--	--	--	--	--	--	--	--	--	--
				31.6	3.6692	--	--	--	--	--	--	--	--	--	--	--	--	--	--	--	--	--	--	--	98.4	3.7566	--	--	--	--	--	--	--	--	--	--	--	--	--	--	--	--	--	--	--
				31.7	3.6692	--	--	--	--	--	--	--	--	--	--	--	--	--	--	--	--	--	--	--	98.5	3.7566	--	--	--	--	--	--	--	--	--	--	--	--	--	--	--	--	--	--	--
				31.7	3.6692	--	--	--	--	--	--	--	--	--	--	--	--	--	--	--	--	--	--	--	98.5	3.7566	--	--	--	--	--	--	--	--	--	--	--	--	--	--	--	--	--	--	--
				31.7	3.6692	--	--	--	--	--	--	--	--	--	--	--	--	--	--	--	--	--	--	--	98.6	3.7576	--	--	--	--	--	--	--	--	--	--	--	--	--	--	--	--	--	--	--
				31.7	3.6692	--	--	--	--	--	--	--	--	--	--	--	--	--	--	--	--	--	--	--	98.6	3.7569	--	--	--	--	--	--	--	--	--	--	--	--	--	--	--	--	--	--	--
				31.7	3.6692	--	--	--	--	--	--	--	--	--	--	--	--	--	--	--	--	--	--	--	98.7	3.7572	--	--	--	--	--	--	--	--	--	--	--	--	--	--	--	--	--	--	--
				31.8	3.6692	--	--	--	--	--	--	--	--	--	--	--	--	--	--	--	--	--	--	--	98.8	3.7576	--	--	--	--	--	--	--	--	--	--	--	--	--	--	--	--	--	--	--
				31.8	3.6692	--	--	--	--	--	--	--	--	--	--	--	--	--	--	--	--	--	--	--	98.8	3.7579	--	--	--	--	--	--	--	--	--	--	--	--	--	--	--	--	--	--	--
				31.8	3.6692	--	--	--	--	--	--	--	--	--	--	--	--	--	--	--	--	--	--	--	98.9	3.7579	--	--	--	--	--	--	--	--	--	--	--	--	--	--	--	--	--	--	--
				31.8	3.6692	--	--	--	--	--	--	--	--	--	--	--	--	--	--	--	--	--	--	--	99	3.7582	--	--	--	--	--	--	--	--	--	--	--	--	--	--	--	--	--	--	--
				31.9	3.6695	--	--	--	--	--	--	--	--	--	--	--	--	--	--	--	--	--	--	--	99	3.7582	--	--	--	--	--	--	--	--	--	--	--	--	--	--	--	--	--	--	--
				31.9	3.6695	--	--	--	--	--	--	--	--	--	--	--	--	--	--	--	--	--	--	--	99.1	3.7585	--	--	--	--	--	--	--	--	--	--	--	--	--	--	--	--	--	--	--
				31.9	3.6695	--	--	--	--	--	--	--	--	--	--	--	--	--	--	--	--	--	--	--	99.1	3.7588	--	--	--	--	--	--	--	--	--	--	--	--	--	--	--	--	--	--	--
				31.9	3.6695	--	--	--	--	--	--	--	--	--	--	--	--	--	--	--	--	--	--	--	99.2	3.7588	--	--	--	--	--	--	--	--	--	--	--	--	--	--	--	--	--	--	--
				31.9	3.6698	--	--	--	--	--	--	--	--	--	--	--	--	--	--	--	--	--	--	--	99.3	3.7594	--	--	--	--	--	--	--	--	--	--	--	--	--	--	--	--	--	--	--
				32	3.6698	--	--	--	--	--	--	--	--	--	--	--	--	--	--	--	--	--	--	--	99.3	3.7594	--	--	--	--	--	--	--	--	--	--	--	--	--	--	--	--	--	--	--
				32	3.6695	--	--	--	--	--	--	--	--	--	--	--	--	--	--	--	--	--	--	--	99.4	3.7594	--	--	--	--	--	--	--	--	--	--	--	--	--	--	--	--	--	--	--
				32	3.6698	--	--	--	--	--	--	--	--	--	--	--	--	--	--	--	--	--	--	--	99.5	3.76	--	--	--	--	--	--	--	--	--	--	--	--	--	--	--	--	--	--	--
				32	3.6698	--	--	--	--	--	--	--	--	--	--	--	--	--	--	--	--	--	--	--	99.5	3.7603	--	--	--	--	--	--	--	--	--	--	--	--	--	--	--	--	--	--	--
				32	3.6701	--	--	--	--	--	--	--	--	--	--	--	--	--	--	--	--	--	--	--	99.6	3.7603	--	--	--	--	--	--	--	--	--	--	--	--	--	--	--	--	--	--	--
				32.1	3.6698	--	--	--	--	--	--	--	--	--	--	--	--	--	--	--	--	--	--	--	99.6	3.7603	--	--	--	--	--	--	--	--	--	--	--	--	--	--	--	--	--	--	--
				32.1	3.6698	--	--	--	--	--	--	--	--	--	--	--	--	--	--	--	--	--	--	--	99.7	3.7603	--	--	--	--	--	--	--	--	--	--	--	--	--	--	--	--	--	--	--
				32.1	3.6698	--	--	--	--	--	--	--	--	--	--	--	--	--	--	--	--	--	--	--	99.8	3.7607	--	--	--	--	--	--	--	--	--	--	--	--	--	--	--	--	--	--	--
				32.1	3.6698	--	--	--	--	--	--	--	--	--	--	--	--	--	--	--	--	--	--	--	99.8	3.7613	--	--	--	--	--	--	--	--	--	--	--	--	--	--	--	--	--	--	--
				32.1	3.6701	--	--	--	--	--	--	--	--	--	--	--	--	--	--	--	--	--	--	--	99.9	3.7613	--	--	--	--	--	--	--	--	--	--	--	--	--	--	--	--	--	--	--
				32.2	3.6701	--	--	--	--	--	--	--	--	--	--	--	--	--	--	--	--	--	--	--	99.9	3.7616	--	--	--	--	--	--	--	--	--	--	--	--	--	--	--	--	--	--	--
				32.2	3.6701	--	--	--	--	--	--	--	--	--	--	--	--	--	--	--	--	--	--	--	100	3.7616	--	--	--	--	--	--	--	--	--	--	--	--	--	--	--	--	--	--	--
				32.2	3.6707	--	--	--	--	--	--	--	--	--	--	--	--	--	--	--	--	--	--	--	100.1	3.7616	--	--	--	--	--	--	--	--	--	--	--	--	--	--	--	--	--	--	--
				32.2	3.6707	--	--	--	--	--	--	--	--	--	--	--	--	--	--	--	--	--	--	--	100.1	3.7619	--	--	--	--	--	--	--	--	--	--	--	--	--	--	--	--	--	--	--
				32.2	3.6698	--	--	--	--	--	--	--	--	--	--	--	--	--	--	--	--	--	--	--	100.2	3.7622	--	--	--	--	--	--	--	--	--	--	--	--	--	--	--	--	--	--	--
				32.3	3.6701	--	--	--	--	--	--	--	--	--	--	--	--	--	--	--	--	--	--	--	100.3	3.7622	--	--	--	--	--	--	--	--	--	--	--	--	--	--	--	--	--	--	--
				32.3	3.6701	--	--	--	--	--	--	--	--	--	--	--	--	--	--	--	--	--	--	--	100.3	3.7622	--	--	--	--	--	--	--	--	--	--	--	--	--	--	--	--	--	--	--
				32.3	3.6701	--	--	--	--	--	--	--	--	--	--	--	--	--	--	--	--	--	--	--	100.4	3.7622	--	--	--	--	--	--	--	--	--	--	--	--	--	--	--	--	--	--	--
				32.3	3.6701	--	--	--	--	--	--	--	--	--	--	--	--	--	--	--	--	--	--	--	100.5	3.7622	--	--	--	--	--	--	--	--	--	--	--	--	--	--	--	--	--	--	--
				32.3	3.6701	--	--	--	--	--	--	--	--	--	--	--	--	--	--	--	--	--	--	--	100.5	3.7622	--	--	--	--	--	--	--	--	--	--	--	--	--	--	--	--	--	--	--
				32.4	3.6701	--	--	--	--	--	--	--	--	--	--	--	--	--	--	--	--	--	--	--	100.6	3.7622	--	--	--	--	--	--	--	--	--	--	--	--	--	--	--	--	--	--	--
				32.4	3.6701	--	--	--	--	--	--	--	--	--	--	--	--	--	--	--	--	--	--	--	100.6	3.7622	--	--	--	--	--	--	--	--	--	--	--	--	--	--	--	--	--	--	--
				32.4	3.6704	--	--	--	--	--	--	--	--	--	--	--	--	--	--	--	--	--	--	--	100.7	3.7622	--	--	--	--	--	--	--	--	--	--	--	--	--	--	--	--	--	--	--
				32.4	3.6707	--	--	--	--	--	--	--	--	--	--	--	--	--	--	--	--	--	--	--	100.8	3.7622	--	--	--	--	--	--	--	--	--	--	--	--	--	--	--	--	--	--	--
				32.4	3.6704	--	--	--	--	--	--	--	--	--	--	--	--	--	--	--	--	--	--	--	100.8	3.7622	--	--	--	--	--	--	--	--	--	--	--	--	--	--	--	--	--	--	--
				32.5	3.6704	--	--	--	--	--	--	--	--	--	--	--	--	--	--	--	--	--	--	--	100.9	3.7622	--	--	--	--	--	--	--	--	--	--	--	--	--	--	--	--	--	--	--
				32.5	3.6707	--	--	--	--	--	--	--	--	--	--	--	--	--	--	--	--	--	--	--	100.9	3.7622	--	--	--	--	--	--	--	--	--	--	--	--	--	--	--	--	--	--	--
				32.5	3.6707	--	--	--	--	--	--	--	--	--	--	--	--	--	--	--	--	--	--	--	101	3.7622	--	--	--	--	--	--	--	--	--	--	--	--	--	--	--	--	--	--	--
				32.5	3.6707	--	--	--	--	--	--	--	--	--	--	--	--	--	--	--	--	--	--	--	101.1	3.7622	--	--	--	--	--	--	--	--	--	--	--	--	--	--	--	--	--	--	--
				32.5	3.6701	--	--	--	--	--	--	--	--	--	--	--	--	--	--	--	--	--	--	--	101.1	3.7628	--	--	--	--	--	--	--	--	--	--	--	--	--	--	--	--	--	--	--
				32.6	3.6704	--	--	--	--	--	--	--	--	--	--	--	--	--	--	--	--	--	--	--	101.2	3.7625	--	--	--	--	--	--	--	--	--	--	--	--	--	--	--	--	--	--	--
				32.6	3.6701	--	--	--	--	--	--	--	--	--	--	--	--	--	--	--	--	--	--	--	101.3	3.7622	--	--	--	--	--	--	--	--	--	--	--	--	--	--	--	--	--	--	--
				32.6	3.6704	--	--	--	--	--	--	--	--	--	--	--	--	--	--	--	--	--	--	--	101.3	3.7625	--	--	--	--	--	--	--	--	--	--	--	--	--	--	--	--	--	--	--
				32.6	3.6711	--	--	--	--	--	--	--	--	--	--	--	--	--	--	--	--	--	--	--	101.4	3.7625	--	--	--	--	--	--	--	--	--	--	--	--	--	--	--	--	--	--	--
				32.6	3.6707	--	--	--	--	--	--	--	--	--	--	--	--	--	--	--	--	--	--	--	101.4	3.7628	--	--	--	--	--	--	--	--	--	--	--	--	--	--	--	--	--	--	--
				32.7	3.6711	--	--	--	--	--	--	--	--	--	--	--	--	--	--	--	--	--	--	--	101.5	3.7631	--	--	--	--	--	--	--	--	--	--	--	--	--	--	--	--	--	--	--
				32.7	3.6707	--	--	--	--	--	--	--	--	--	--	--	--	--	--	--	--	--	--	--	101.6	3.7631	--	--	--	--	--	--	--	--	--	--	--	--	--	--	--	--	--	--	--
				32.7	3.6707	--	--	--	--	--	--	--	--	--	--	--	--	--	--	--	--	--	--	--	101.6	3.7634	--	--	--	--	--	--	--	--	--	--	--	--	--	--	--	--	--	--	--
				32.7	3.6707	--	--	--	--	--	--	--	--	--	--	--	--	--	--	--	--	--	--	--	101.7	3.7631	--	--	--	--	--	--	--	--	--	--	--	--	--	--	--	--	--	--	--
				32.7	3.6711	--	--	--	--	--	--	--	--	--	--	--	--	--	--	--	--	--	--	--	101.8	3.7631	--	--	--	--	--	--	--	--	--	--	--	--	--	--	--	--	--	--	--
				32.8	3.6711	--	--	--	--	--	--	--	--	--	--	--	--	--	--	--	--	--	--	--	101.8	3.7634	--	--	--	--	--	--	--	--	--	--	--	--	--	--	--	--	--	--	--
				32.8	3.6711	--	--	--	--	--	--	--	--	--	--	--	--	--	--	--	--	--	--	--	101.9	3.7641	--	--	--	--	--	--	--	--	--	--	--	--	--	--	--	--	--	--	--
				32.8	3.6711	--	--	--	--	--	--	--	--	--	--	--	--	--	--	--	--	--	--	--	101.9	3.7641	--	--	--	--	--	--	--	--	--	--	--	--	--	--	--	--	--	--	--
				32.8	3.6707	--	--	--	--	--	--	--	--	--	--	--	--	--	--	--	--	--	--	--	102	3.7641	--	--	--	--	--	--	--	--	--	--	--	--	--	--	--	--	--	--	--
				32.8	3.6707	--	--	--	--	--	--	--	--	--	--	--	--	--	--	--	--	--	--	--	102.1	3.7641	--	--	--	--	--	--	--	--	--	--	--	--	--	--	--	--	--	--	--
				32.9	3.6707	--	--	--	--	--	--	--	--	--	--	--	--	--	--	--	--	--	--	--	102.1	3.7644	--	--	--	--	--	--	--	--	--	--	--	--	--	--	--	--	--	--	--
				32.9	3.6704	--	--	--	--	--	--	--	--	--	--	--	--	--	--	--	--	--	--	--	102.2	3.7647	--	--	--	--	--	--	--	--	--	--	--	--	--	--	--	--	--	--	--
				32.9	3.6707	--	--	--	--	--	--	--	--	--	--	--	--	--	--	--	--	--	--	--	102.3	3.7647	--	--	--	--	--	--	--	--	--	--	--	--	--	--	--	--	--	--	--
				32.9	3.6711	--	--	--	--	--	--	--	--	--	--	--	--	--	--	--	--	--	--	--	102.3	3.765	--	--	--	--	--	--	--	--	--	--	--	--	--	--	--	--	--	--	--
				32.9	3.6711	--	--	--	--	--	--	--	--	--	--	--	--	--	--	--	--	--	--	--	102.4	3.765	--	--	--	--	--	--	--	--	--	--	--	--	--	--	--	--	--	--	--
				33	3.6711	--	--	--	--	--	--	--	--	--	--	--	--	--	--	--	--	--	--	--	102.4	3.7656	--	--	--	--	--	--	--	--	--	--	--	--	--	--	--	--	--	--	--
				33	3.6707	--	--	--	--	--	--	--	--	--	--	--	--	--	--	--	--	--	--	--	102.5	3.7653	--	--	--	--	--	--	--	--	--	--	--	--	--	--	--	--	--	--	--
				33	3.6707	--	--	--	--	--	--	--	--	--	--	--	--	--	--	--	--	--	--	--	102.6	3.7659	--	--	--	--	--	--	--	--	--	--	--	--	--	--	--	--	--	--	--
				33	3.6711	--	--	--	--	--	--	--	--	--	--	--	--	--	--	--	--	--	--	--	102.6	3.7659	--	--	--	--	--	--	--	--	--	--	--	--	--	--	--	--	--	--	--
				33	3.6711	--	--	--	--	--	--	--	--	--	--	--	--	--	--	--	--	--	--	--	102.7	3.7659	--	--	--	--	--	--	--	--	--	--	--	--	--	--	--	--	--	--	--
				33.1	3.6711	--	--	--	--	--	--	--	--	--	--	--	--	--	--	--	--	--	--	--	102.8	3.7659	--	--	--	--	--	--	--	--	--	--	--	--	--	--	--	--	--	--	--
				33.1	3.6711	--	--	--	--	--	--	--	--	--	--	--	--	--	--	--	--	--	--	--	102.8	3.7659	--	--	--	--	--	--	--	--	--	--	--	--	--	--	--	--	--	--	--
				33.1	3.6711	--	--	--	--	--	--	--	--	--	--	--	--	--	--	--	--	--	--	--	102.9	3.7659	--	--	--	--	--	--	--	--	--	--	--	--	--	--	--	--	--	--	--
				33.1	3.6714	--	--	--	--	--	--	--	--	--	--	--	--	--	--	--	--	--	--	--	102.9	3.7665	--	--	--	--	--	--	--	--	--	--	--	--	--	--	--	--	--	--	--
				33.1	3.6717	--	--	--	--	--	--	--	--	--	--	--	--	--	--	--	--	--	--	--	103	3.7659	--	--	--	--	--	--	--	--	--	--	--	--	--	--	--	--	--	--	--
				33.2	3.6714	--	--	--	--	--	--	--	--	--	--	--	--	--	--	--	--	--	--	--	103.1	3.7669	--	--	--	--	--	--	--	--	--	--	--	--	--	--	--	--	--	--	--
				33.2	3.6714	--	--	--	--	--	--	--	--	--	--	--	--	--	--	--	--	--	--	--	103.1	3.7662	--	--	--	--	--	--	--	--	--	--	--	--	--	--	--	--	--	--	--
				33.2	3.6717	--	--	--	--	--	--	--	--	--	--	--	--	--	--	--	--	--	--	--	103.2	3.7662	--	--	--	--	--	--	--	--	--	--	--	--	--	--	--	--	--	--	--
				33.2	3.6717	--	--	--	--	--	--	--	--	--	--	--	--	--	--	--	--	--	--	--	103.3	3.7665	--	--	--	--	--	--	--	--	--	--	--	--	--	--	--	--	--	--	--
				33.2	3.6711	--	--	--	--	--	--	--	--	--	--	--	--	--	--	--	--	--	--	--	103.3	3.7669	--	--	--	--	--	--	--	--	--	--	--	--	--	--	--	--	--	--	--
				33.3	3.6714	--	--	--	--	--	--	--	--	--	--	--	--	--	--	--	--	--	--	--	103.4	3.7669	--	--	--	--	--	--	--	--	--	--	--	--	--	--	--	--	--	--	--
				33.3	3.6717	--	--	--	--	--	--	--	--	--	--	--	--	--	--	--	--	--	--	--	103.4	3.7669	--	--	--	--	--	--	--	--	--	--	--	--	--	--	--	--	--	--	--
				33.3	3.6714	--	--	--	--	--	--	--	--	--	--	--	--	--	--	--	--	--	--	--	103.5	3.7669	--	--	--	--	--	--	--	--	--	--	--	--	--	--	--	--	--	--	--
				33.3	3.6717	--	--	--	--	--	--	--	--	--	--	--	--	--	--	--	--	--	--	--	103.6	3.7669	--	--	--	--	--	--	--	--	--	--	--	--	--	--	--	--	--	--	--
				33.3	3.6717	--	--	--	--	--	--	--	--	--	--	--	--	--	--	--	--	--	--	--	103.6	3.7672	--	--	--	--	--	--	--	--	--	--	--	--	--	--	--	--	--	--	--
				33.4	3.672	--	--	--	--	--	--	--	--	--	--	--	--	--	--	--	--	--	--	--	103.7	3.7669	--	--	--	--	--	--	--	--	--	--	--	--	--	--	--	--	--	--	--
				33.4	3.672	--	--	--	--	--	--	--	--	--	--	--	--	--	--	--	--	--	--	--	103.8	3.7672	--	--	--	--	--	--	--	--	--	--	--	--	--	--	--	--	--	--	--
				33.4	3.672	--	--	--	--	--	--	--	--	--	--	--	--	--	--	--	--	--	--	--	103.8	3.7669	--	--	--	--	--	--	--	--	--	--	--	--	--	--	--	--	--	--	--
				33.4	3.6723	--	--	--	--	--	--	--	--	--	--	--	--	--	--	--	--	--	--	--	103.9	3.7678	--	--	--	--	--	--	--	--	--	--	--	--	--	--	--	--	--	--	--
				33.4	3.6723	--	--	--	--	--	--	--	--	--	--	--	--	--	--	--	--	--	--	--	103.9	3.7675	--	--	--	--	--	--	--	--	--	--	--	--	--	--	--	--	--	--	--
				33.5	3.672	--	--	--	--	--	--	--	--	--	--	--	--	--	--	--	--	--	--	--	104	3.7678	--	--	--	--	--	--	--	--	--	--	--	--	--	--	--	--	--	--	--
				33.5	3.6723	--	--	--	--	--	--	--	--	--	--	--	--	--	--	--	--	--	--	--	104.1	3.7678	--	--	--	--	--	--	--	--	--	--	--	--	--	--	--	--	--	--	--
				33.5	3.6726	--	--	--	--	--	--	--	--	--	--	--	--	--	--	--	--	--	--	--	104.1	3.7678	--	--	--	--	--	--	--	--	--	--	--	--	--	--	--	--	--	--	--
				33.5	3.6729	--	--	--	--	--	--	--	--	--	--	--	--	--	--	--	--	--	--	--	104.2	3.7684	--	--	--	--	--	--	--	--	--	--	--	--	--	--	--	--	--	--	--
				33.5	3.6726	--	--	--	--	--	--	--	--	--	--	--	--	--	--	--	--	--	--	--	104.3	3.7681	--	--	--	--	--	--	--	--	--	--	--	--	--	--	--	--	--	--	--
				33.6	3.6723	--	--	--	--	--	--	--	--	--	--	--	--	--	--	--	--	--	--	--	104.3	3.7681	--	--	--	--	--	--	--	--	--	--	--	--	--	--	--	--	--	--	--
				33.6	3.6726	--	--	--	--	--	--	--	--	--	--	--	--	--	--	--	--	--	--	--	104.4	3.7687	--	--	--	--	--	--	--	--	--	--	--	--	--	--	--	--	--	--	--
				33.6	3.6726	--	--	--	--	--	--	--	--	--	--	--	--	--	--	--	--	--	--	--	104.4	3.7696	--	--	--	--	--	--	--	--	--	--	--	--	--	--	--	--	--	--	--
				33.6	3.6729	--	--	--	--	--	--	--	--	--	--	--	--	--	--	--	--	--	--	--	104.5	3.7693	--	--	--	--	--	--	--	--	--	--	--	--	--	--	--	--	--	--	--
				33.6	3.6726	--	--	--	--	--	--	--	--	--	--	--	--	--	--	--	--	--	--	--	104.6	3.7693	--	--	--	--	--	--	--	--	--	--	--	--	--	--	--	--	--	--	--
				33.7	3.6729	--	--	--	--	--	--	--	--	--	--	--	--	--	--	--	--	--	--	--	104.6	3.7696	--	--	--	--	--	--	--	--	--	--	--	--	--	--	--	--	--	--	--
				33.7	3.6729	--	--	--	--	--	--	--	--	--	--	--	--	--	--	--	--	--	--	--	104.7	3.77	--	--	--	--	--	--	--	--	--	--	--	--	--	--	--	--	--	--	--
				33.7	3.6729	--	--	--	--	--	--	--	--	--	--	--	--	--	--	--	--	--	--	--	104.7	3.7703	--	--	--	--	--	--	--	--	--	--	--	--	--	--	--	--	--	--	--
				33.7	3.6729	--	--	--	--	--	--	--	--	--	--	--	--	--	--	--	--	--	--	--	104.8	3.7703	--	--	--	--	--	--	--	--	--	--	--	--	--	--	--	--	--	--	--
				33.7	3.6729	--	--	--	--	--	--	--	--	--	--	--	--	--	--	--	--	--	--	--	104.9	3.7703	--	--	--	--	--	--	--	--	--	--	--	--	--	--	--	--	--	--	--
				33.8	3.6735	--	--	--	--	--	--	--	--	--	--	--	--	--	--	--	--	--	--	--	104.9	3.7706	--	--	--	--	--	--	--	--	--	--	--	--	--	--	--	--	--	--	--
				33.8	3.6735	--	--	--	--	--	--	--	--	--	--	--	--	--	--	--	--	--	--	--	105	3.7709	--	--	--	--	--	--	--	--	--	--	--	--	--	--	--	--	--	--	--
				33.8	3.6732	--	--	--	--	--	--	--	--	--	--	--	--	--	--	--	--	--	--	--	105.1	3.7709	--	--	--	--	--	--	--	--	--	--	--	--	--	--	--	--	--	--	--
				33.8	3.6732	--	--	--	--	--	--	--	--	--	--	--	--	--	--	--	--	--	--	--	105.1	3.7712	--	--	--	--	--	--	--	--	--	--	--	--	--	--	--	--	--	--	--
				33.8	3.6735	--	--	--	--	--	--	--	--	--	--	--	--	--	--	--	--	--	--	--	105.2	3.7709	--	--	--	--	--	--	--	--	--	--	--	--	--	--	--	--	--	--	--
				33.9	3.6735	--	--	--	--	--	--	--	--	--	--	--	--	--	--	--	--	--	--	--	105.2	3.7709	--	--	--	--	--	--	--	--	--	--	--	--	--	--	--	--	--	--	--
				33.9	3.6738	--	--	--	--	--	--	--	--	--	--	--	--	--	--	--	--	--	--	--	105.3	3.7712	--	--	--	--	--	--	--	--	--	--	--	--	--	--	--	--	--	--	--
				33.9	3.6738	--	--	--	--	--	--	--	--	--	--	--	--	--	--	--	--	--	--	--	105.4	3.7712	--	--	--	--	--	--	--	--	--	--	--	--	--	--	--	--	--	--	--
				33.9	3.6738	--	--	--	--	--	--	--	--	--	--	--	--	--	--	--	--	--	--	--	105.4	3.7706	--	--	--	--	--	--	--	--	--	--	--	--	--	--	--	--	--	--	--
				33.9	3.6738	--	--	--	--	--	--	--	--	--	--	--	--	--	--	--	--	--	--	--	105.5	3.7706	--	--	--	--	--	--	--	--	--	--	--	--	--	--	--	--	--	--	--
				34	3.6738	--	--	--	--	--	--	--	--	--	--	--	--	--	--	--	--	--	--	--	105.6	3.7715	--	--	--	--	--	--	--	--	--	--	--	--	--	--	--	--	--	--	--
				34	3.6738	--	--	--	--	--	--	--	--	--	--	--	--	--	--	--	--	--	--	--	105.6	3.7715	--	--	--	--	--	--	--	--	--	--	--	--	--	--	--	--	--	--	--
				34	3.6738	--	--	--	--	--	--	--	--	--	--	--	--	--	--	--	--	--	--	--	105.7	3.7715	--	--	--	--	--	--	--	--	--	--	--	--	--	--	--	--	--	--	--
				34	3.6738	--	--	--	--	--	--	--	--	--	--	--	--	--	--	--	--	--	--	--	105.7	3.7715	--	--	--	--	--	--	--	--	--	--	--	--	--	--	--	--	--	--	--
				34	3.6738	--	--	--	--	--	--	--	--	--	--	--	--	--	--	--	--	--	--	--	105.8	3.7718	--	--	--	--	--	--	--	--	--	--	--	--	--	--	--	--	--	--	--
				34.1	3.6745	--	--	--	--	--	--	--	--	--	--	--	--	--	--	--	--	--	--	--	105.9	3.7721	--	--	--	--	--	--	--	--	--	--	--	--	--	--	--	--	--	--	--
				34.1	3.6745	--	--	--	--	--	--	--	--	--	--	--	--	--	--	--	--	--	--	--	105.9	3.7718	--	--	--	--	--	--	--	--	--	--	--	--	--	--	--	--	--	--	--
				34.1	3.6742	--	--	--	--	--	--	--	--	--	--	--	--	--	--	--	--	--	--	--	106	3.7718	--	--	--	--	--	--	--	--	--	--	--	--	--	--	--	--	--	--	--
				34.1	3.6745	--	--	--	--	--	--	--	--	--	--	--	--	--	--	--	--	--	--	--	106.1	3.7718	--	--	--	--	--	--	--	--	--	--	--	--	--	--	--	--	--	--	--
				34.1	3.6748	--	--	--	--	--	--	--	--	--	--	--	--	--	--	--	--	--	--	--	106.1	3.7724	--	--	--	--	--	--	--	--	--	--	--	--	--	--	--	--	--	--	--
				34.2	3.6748	--	--	--	--	--	--	--	--	--	--	--	--	--	--	--	--	--	--	--	106.2	3.7721	--	--	--	--	--	--	--	--	--	--	--	--	--	--	--	--	--	--	--
				34.2	3.6748	--	--	--	--	--	--	--	--	--	--	--	--	--	--	--	--	--	--	--	106.2	3.7718	--	--	--	--	--	--	--	--	--	--	--	--	--	--	--	--	--	--	--
				34.2	3.6745	--	--	--	--	--	--	--	--	--	--	--	--	--	--	--	--	--	--	--	106.3	3.7727	--	--	--	--	--	--	--	--	--	--	--	--	--	--	--	--	--	--	--
				34.2	3.6748	--	--	--	--	--	--	--	--	--	--	--	--	--	--	--	--	--	--	--	106.4	3.7727	--	--	--	--	--	--	--	--	--	--	--	--	--	--	--	--	--	--	--
				34.2	3.6748	--	--	--	--	--	--	--	--	--	--	--	--	--	--	--	--	--	--	--	106.4	3.7731	--	--	--	--	--	--	--	--	--	--	--	--	--	--	--	--	--	--	--
				34.3	3.6748	--	--	--	--	--	--	--	--	--	--	--	--	--	--	--	--	--	--	--	106.5	3.7727	--	--	--	--	--	--	--	--	--	--	--	--	--	--	--	--	--	--	--
				34.3	3.6748	--	--	--	--	--	--	--	--	--	--	--	--	--	--	--	--	--	--	--	106.6	3.7731	--	--	--	--	--	--	--	--	--	--	--	--	--	--	--	--	--	--	--
				34.3	3.6748	--	--	--	--	--	--	--	--	--	--	--	--	--	--	--	--	--	--	--	106.6	3.7734	--	--	--	--	--	--	--	--	--	--	--	--	--	--	--	--	--	--	--
				34.3	3.6748	--	--	--	--	--	--	--	--	--	--	--	--	--	--	--	--	--	--	--	106.7	3.7734	--	--	--	--	--	--	--	--	--	--	--	--	--	--	--	--	--	--	--
				34.3	3.6748	--	--	--	--	--	--	--	--	--	--	--	--	--	--	--	--	--	--	--	106.7	3.7734	--	--	--	--	--	--	--	--	--	--	--	--	--	--	--	--	--	--	--
				34.4	3.6748	--	--	--	--	--	--	--	--	--	--	--	--	--	--	--	--	--	--	--	106.8	3.7734	--	--	--	--	--	--	--	--	--	--	--	--	--	--	--	--	--	--	--
				34.4	3.6748	--	--	--	--	--	--	--	--	--	--	--	--	--	--	--	--	--	--	--	106.9	3.7737	--	--	--	--	--	--	--	--	--	--	--	--	--	--	--	--	--	--	--
				34.4	3.6748	--	--	--	--	--	--	--	--	--	--	--	--	--	--	--	--	--	--	--	106.9	3.774	--	--	--	--	--	--	--	--	--	--	--	--	--	--	--	--	--	--	--
				34.4	3.6748	--	--	--	--	--	--	--	--	--	--	--	--	--	--	--	--	--	--	--	107	3.7737	--	--	--	--	--	--	--	--	--	--	--	--	--	--	--	--	--	--	--
				34.4	3.6754	--	--	--	--	--	--	--	--	--	--	--	--	--	--	--	--	--	--	--	107.1	3.7743	--	--	--	--	--	--	--	--	--	--	--	--	--	--	--	--	--	--	--
				34.5	3.6754	--	--	--	--	--	--	--	--	--	--	--	--	--	--	--	--	--	--	--	107.1	3.7743	--	--	--	--	--	--	--	--	--	--	--	--	--	--	--	--	--	--	--
				34.5	3.6751	--	--	--	--	--	--	--	--	--	--	--	--	--	--	--	--	--	--	--	107.2	3.7746	--	--	--	--	--	--	--	--	--	--	--	--	--	--	--	--	--	--	--
				34.5	3.6751	--	--	--	--	--	--	--	--	--	--	--	--	--	--	--	--	--	--	--	107.2	3.7746	--	--	--	--	--	--	--	--	--	--	--	--	--	--	--	--	--	--	--
				34.5	3.6751	--	--	--	--	--	--	--	--	--	--	--	--	--	--	--	--	--	--	--	107.3	3.7752	--	--	--	--	--	--	--	--	--	--	--	--	--	--	--	--	--	--	--
				34.5	3.6748	--	--	--	--	--	--	--	--	--	--	--	--	--	--	--	--	--	--	--	107.4	3.7752	--	--	--	--	--	--	--	--	--	--	--	--	--	--	--	--	--	--	--
				34.6	3.6751	--	--	--	--	--	--	--	--	--	--	--	--	--	--	--	--	--	--	--	107.4	3.7758	--	--	--	--	--	--	--	--	--	--	--	--	--	--	--	--	--	--	--
				34.6	3.6751	--	--	--	--	--	--	--	--	--	--	--	--	--	--	--	--	--	--	--	107.5	3.7758	--	--	--	--	--	--	--	--	--	--	--	--	--	--	--	--	--	--	--
				34.6	3.6748	--	--	--	--	--	--	--	--	--	--	--	--	--	--	--	--	--	--	--	107.6	3.7765	--	--	--	--	--	--	--	--	--	--	--	--	--	--	--	--	--	--	--
				34.6	3.6748	--	--	--	--	--	--	--	--	--	--	--	--	--	--	--	--	--	--	--	107.6	3.7765	--	--	--	--	--	--	--	--	--	--	--	--	--	--	--	--	--	--	--
				34.6	3.6748	--	--	--	--	--	--	--	--	--	--	--	--	--	--	--	--	--	--	--	107.7	3.7771	--	--	--	--	--	--	--	--	--	--	--	--	--	--	--	--	--	--	--
				34.7	3.6751	--	--	--	--	--	--	--	--	--	--	--	--	--	--	--	--	--	--	--	107.7	3.7771	--	--	--	--	--	--	--	--	--	--	--	--	--	--	--	--	--	--	--
				34.7	3.6748	--	--	--	--	--	--	--	--	--	--	--	--	--	--	--	--	--	--	--	107.8	3.7762	--	--	--	--	--	--	--	--	--	--	--	--	--	--	--	--	--	--	--
				34.7	3.6751	--	--	--	--	--	--	--	--	--	--	--	--	--	--	--	--	--	--	--	107.9	3.7771	--	--	--	--	--	--	--	--	--	--	--	--	--	--	--	--	--	--	--
				34.7	3.6757	--	--	--	--	--	--	--	--	--	--	--	--	--	--	--	--	--	--	--	107.9	3.7768	--	--	--	--	--	--	--	--	--	--	--	--	--	--	--	--	--	--	--
				34.7	3.6754	--	--	--	--	--	--	--	--	--	--	--	--	--	--	--	--	--	--	--	108	3.7771	--	--	--	--	--	--	--	--	--	--	--	--	--	--	--	--	--	--	--
				34.8	3.6748	--	--	--	--	--	--	--	--	--	--	--	--	--	--	--	--	--	--	--	108.1	3.7774	--	--	--	--	--	--	--	--	--	--	--	--	--	--	--	--	--	--	--
				34.8	3.6751	--	--	--	--	--	--	--	--	--	--	--	--	--	--	--	--	--	--	--	108.1	3.7774	--	--	--	--	--	--	--	--	--	--	--	--	--	--	--	--	--	--	--
				34.8	3.6754	--	--	--	--	--	--	--	--	--	--	--	--	--	--	--	--	--	--	--	108.2	3.7771	--	--	--	--	--	--	--	--	--	--	--	--	--	--	--	--	--	--	--
				34.8	3.6754	--	--	--	--	--	--	--	--	--	--	--	--	--	--	--	--	--	--	--	108.2	3.7774	--	--	--	--	--	--	--	--	--	--	--	--	--	--	--	--	--	--	--
				34.8	3.6751	--	--	--	--	--	--	--	--	--	--	--	--	--	--	--	--	--	--	--	108.3	3.7771	--	--	--	--	--	--	--	--	--	--	--	--	--	--	--	--	--	--	--
				34.9	3.6751	--	--	--	--	--	--	--	--	--	--	--	--	--	--	--	--	--	--	--	108.4	3.778	--	--	--	--	--	--	--	--	--	--	--	--	--	--	--	--	--	--	--
				34.9	3.6751	--	--	--	--	--	--	--	--	--	--	--	--	--	--	--	--	--	--	--	108.4	3.7774	--	--	--	--	--	--	--	--	--	--	--	--	--	--	--	--	--	--	--
				34.9	3.6748	--	--	--	--	--	--	--	--	--	--	--	--	--	--	--	--	--	--	--	108.5	3.7777	--	--	--	--	--	--	--	--	--	--	--	--	--	--	--	--	--	--	--
				34.9	3.6748	--	--	--	--	--	--	--	--	--	--	--	--	--	--	--	--	--	--	--	108.6	3.778	--	--	--	--	--	--	--	--	--	--	--	--	--	--	--	--	--	--	--
				34.9	3.6754	--	--	--	--	--	--	--	--	--	--	--	--	--	--	--	--	--	--	--	108.6	3.778	--	--	--	--	--	--	--	--	--	--	--	--	--	--	--	--	--	--	--
				35	3.6757	--	--	--	--	--	--	--	--	--	--	--	--	--	--	--	--	--	--	--	108.7	3.778	--	--	--	--	--	--	--	--	--	--	--	--	--	--	--	--	--	--	--
				35	3.6757	--	--	--	--	--	--	--	--	--	--	--	--	--	--	--	--	--	--	--	108.7	3.778	--	--	--	--	--	--	--	--	--	--	--	--	--	--	--	--	--	--	--
				35	3.6757	--	--	--	--	--	--	--	--	--	--	--	--	--	--	--	--	--	--	--	108.8	3.778	--	--	--	--	--	--	--	--	--	--	--	--	--	--	--	--	--	--	--
				35	3.6754	--	--	--	--	--	--	--	--	--	--	--	--	--	--	--	--	--	--	--	108.9	3.7783	--	--	--	--	--	--	--	--	--	--	--	--	--	--	--	--	--	--	--
				35	3.6751	--	--	--	--	--	--	--	--	--	--	--	--	--	--	--	--	--	--	--	108.9	3.7783	--	--	--	--	--	--	--	--	--	--	--	--	--	--	--	--	--	--	--
				35.1	3.6757	--	--	--	--	--	--	--	--	--	--	--	--	--	--	--	--	--	--	--	109	3.7783	--	--	--	--	--	--	--	--	--	--	--	--	--	--	--	--	--	--	--
				35.1	3.6754	--	--	--	--	--	--	--	--	--	--	--	--	--	--	--	--	--	--	--	109.1	3.7786	--	--	--	--	--	--	--	--	--	--	--	--	--	--	--	--	--	--	--
				35.1	3.6754	--	--	--	--	--	--	--	--	--	--	--	--	--	--	--	--	--	--	--	109.1	3.7786	--	--	--	--	--	--	--	--	--	--	--	--	--	--	--	--	--	--	--
				35.1	3.6757	--	--	--	--	--	--	--	--	--	--	--	--	--	--	--	--	--	--	--	109.2	3.7786	--	--	--	--	--	--	--	--	--	--	--	--	--	--	--	--	--	--	--
				35.1	3.6757	--	--	--	--	--	--	--	--	--	--	--	--	--	--	--	--	--	--	--	109.2	3.7786	--	--	--	--	--	--	--	--	--	--	--	--	--	--	--	--	--	--	--
				35.2	3.6757	--	--	--	--	--	--	--	--	--	--	--	--	--	--	--	--	--	--	--	109.3	3.7786	--	--	--	--	--	--	--	--	--	--	--	--	--	--	--	--	--	--	--
				35.2	3.6757	--	--	--	--	--	--	--	--	--	--	--	--	--	--	--	--	--	--	--	109.4	3.7789	--	--	--	--	--	--	--	--	--	--	--	--	--	--	--	--	--	--	--
				35.2	3.6757	--	--	--	--	--	--	--	--	--	--	--	--	--	--	--	--	--	--	--	109.4	3.7793	--	--	--	--	--	--	--	--	--	--	--	--	--	--	--	--	--	--	--
				35.2	3.6757	--	--	--	--	--	--	--	--	--	--	--	--	--	--	--	--	--	--	--	109.5	3.7799	--	--	--	--	--	--	--	--	--	--	--	--	--	--	--	--	--	--	--
				35.2	3.6757	--	--	--	--	--	--	--	--	--	--	--	--	--	--	--	--	--	--	--	109.6	3.7796	--	--	--	--	--	--	--	--	--	--	--	--	--	--	--	--	--	--	--
				35.3	3.6757	--	--	--	--	--	--	--	--	--	--	--	--	--	--	--	--	--	--	--	109.6	3.7796	--	--	--	--	--	--	--	--	--	--	--	--	--	--	--	--	--	--	--
				35.3	3.6757	--	--	--	--	--	--	--	--	--	--	--	--	--	--	--	--	--	--	--	109.7	3.7808	--	--	--	--	--	--	--	--	--	--	--	--	--	--	--	--	--	--	--
				35.3	3.6757	--	--	--	--	--	--	--	--	--	--	--	--	--	--	--	--	--	--	--	109.7	3.7802	--	--	--	--	--	--	--	--	--	--	--	--	--	--	--	--	--	--	--
				35.3	3.6757	--	--	--	--	--	--	--	--	--	--	--	--	--	--	--	--	--	--	--	109.8	3.7802	--	--	--	--	--	--	--	--	--	--	--	--	--	--	--	--	--	--	--
				35.3	3.6757	--	--	--	--	--	--	--	--	--	--	--	--	--	--	--	--	--	--	--	109.9	3.7799	--	--	--	--	--	--	--	--	--	--	--	--	--	--	--	--	--	--	--
				35.4	3.6757	--	--	--	--	--	--	--	--	--	--	--	--	--	--	--	--	--	--	--	109.9	3.7808	--	--	--	--	--	--	--	--	--	--	--	--	--	--	--	--	--	--	--
				35.4	3.676	--	--	--	--	--	--	--	--	--	--	--	--	--	--	--	--	--	--	--	110	3.7814	--	--	--	--	--	--	--	--	--	--	--	--	--	--	--	--	--	--	--
				35.4	3.6763	--	--	--	--	--	--	--	--	--	--	--	--	--	--	--	--	--	--	--	110	3.7817	--	--	--	--	--	--	--	--	--	--	--	--	--	--	--	--	--	--	--
				35.4	3.6766	--	--	--	--	--	--	--	--	--	--	--	--	--	--	--	--	--	--	--	110.1	3.7817	--	--	--	--	--	--	--	--	--	--	--	--	--	--	--	--	--	--	--
				35.4	3.6766	--	--	--	--	--	--	--	--	--	--	--	--	--	--	--	--	--	--	--	110.2	3.782	--	--	--	--	--	--	--	--	--	--	--	--	--	--	--	--	--	--	--
				35.5	3.6763	--	--	--	--	--	--	--	--	--	--	--	--	--	--	--	--	--	--	--	110.2	3.782	--	--	--	--	--	--	--	--	--	--	--	--	--	--	--	--	--	--	--
				35.5	3.6766	--	--	--	--	--	--	--	--	--	--	--	--	--	--	--	--	--	--	--	110.3	3.7827	--	--	--	--	--	--	--	--	--	--	--	--	--	--	--	--	--	--	--
				35.5	3.6766	--	--	--	--	--	--	--	--	--	--	--	--	--	--	--	--	--	--	--	110.4	3.7824	--	--	--	--	--	--	--	--	--	--	--	--	--	--	--	--	--	--	--
				35.5	3.6766	--	--	--	--	--	--	--	--	--	--	--	--	--	--	--	--	--	--	--	110.4	3.7827	--	--	--	--	--	--	--	--	--	--	--	--	--	--	--	--	--	--	--
				35.5	3.6766	--	--	--	--	--	--	--	--	--	--	--	--	--	--	--	--	--	--	--	110.5	3.7827	--	--	--	--	--	--	--	--	--	--	--	--	--	--	--	--	--	--	--
				35.6	3.6766	--	--	--	--	--	--	--	--	--	--	--	--	--	--	--	--	--	--	--	110.6	3.7827	--	--	--	--	--	--	--	--	--	--	--	--	--	--	--	--	--	--	--
				35.6	3.6769	--	--	--	--	--	--	--	--	--	--	--	--	--	--	--	--	--	--	--	110.6	3.7827	--	--	--	--	--	--	--	--	--	--	--	--	--	--	--	--	--	--	--
				35.6	3.6776	--	--	--	--	--	--	--	--	--	--	--	--	--	--	--	--	--	--	--	110.7	3.7827	--	--	--	--	--	--	--	--	--	--	--	--	--	--	--	--	--	--	--
				35.6	3.6776	--	--	--	--	--	--	--	--	--	--	--	--	--	--	--	--	--	--	--	110.7	3.783	--	--	--	--	--	--	--	--	--	--	--	--	--	--	--	--	--	--	--
				35.6	3.6779	--	--	--	--	--	--	--	--	--	--	--	--	--	--	--	--	--	--	--	110.8	3.7827	--	--	--	--	--	--	--	--	--	--	--	--	--	--	--	--	--	--	--
				35.7	3.6779	--	--	--	--	--	--	--	--	--	--	--	--	--	--	--	--	--	--	--	110.9	3.7833	--	--	--	--	--	--	--	--	--	--	--	--	--	--	--	--	--	--	--
				35.7	3.6776	--	--	--	--	--	--	--	--	--	--	--	--	--	--	--	--	--	--	--	110.9	3.783	--	--	--	--	--	--	--	--	--	--	--	--	--	--	--	--	--	--	--
				35.7	3.6776	--	--	--	--	--	--	--	--	--	--	--	--	--	--	--	--	--	--	--	111	3.783	--	--	--	--	--	--	--	--	--	--	--	--	--	--	--	--	--	--	--
				35.7	3.6776	--	--	--	--	--	--	--	--	--	--	--	--	--	--	--	--	--	--	--	111.1	3.783	--	--	--	--	--	--	--	--	--	--	--	--	--	--	--	--	--	--	--
				35.7	3.6779	--	--	--	--	--	--	--	--	--	--	--	--	--	--	--	--	--	--	--	111.1	3.783	--	--	--	--	--	--	--	--	--	--	--	--	--	--	--	--	--	--	--
				35.8	3.6779	--	--	--	--	--	--	--	--	--	--	--	--	--	--	--	--	--	--	--	111.2	3.7836	--	--	--	--	--	--	--	--	--	--	--	--	--	--	--	--	--	--	--
				35.8	3.6782	--	--	--	--	--	--	--	--	--	--	--	--	--	--	--	--	--	--	--	111.2	3.783	--	--	--	--	--	--	--	--	--	--	--	--	--	--	--	--	--	--	--
				35.8	3.6782	--	--	--	--	--	--	--	--	--	--	--	--	--	--	--	--	--	--	--	111.3	3.7833	--	--	--	--	--	--	--	--	--	--	--	--	--	--	--	--	--	--	--
				35.8	3.6779	--	--	--	--	--	--	--	--	--	--	--	--	--	--	--	--	--	--	--	111.4	3.7839	--	--	--	--	--	--	--	--	--	--	--	--	--	--	--	--	--	--	--
				35.8	3.6779	--	--	--	--	--	--	--	--	--	--	--	--	--	--	--	--	--	--	--	111.4	3.7836	--	--	--	--	--	--	--	--	--	--	--	--	--	--	--	--	--	--	--
				35.9	3.6785	--	--	--	--	--	--	--	--	--	--	--	--	--	--	--	--	--	--	--	111.5	3.7836	--	--	--	--	--	--	--	--	--	--	--	--	--	--	--	--	--	--	--
				35.9	3.6785	--	--	--	--	--	--	--	--	--	--	--	--	--	--	--	--	--	--	--	111.5	3.7848	--	--	--	--	--	--	--	--	--	--	--	--	--	--	--	--	--	--	--
				35.9	3.6785	--	--	--	--	--	--	--	--	--	--	--	--	--	--	--	--	--	--	--	111.6	3.7845	--	--	--	--	--	--	--	--	--	--	--	--	--	--	--	--	--	--	--
				35.9	3.6782	--	--	--	--	--	--	--	--	--	--	--	--	--	--	--	--	--	--	--	111.7	3.7845	--	--	--	--	--	--	--	--	--	--	--	--	--	--	--	--	--	--	--
				35.9	3.6782	--	--	--	--	--	--	--	--	--	--	--	--	--	--	--	--	--	--	--	111.7	3.7845	--	--	--	--	--	--	--	--	--	--	--	--	--	--	--	--	--	--	--
				36	3.6782	--	--	--	--	--	--	--	--	--	--	--	--	--	--	--	--	--	--	--	111.8	3.7845	--	--	--	--	--	--	--	--	--	--	--	--	--	--	--	--	--	--	--
				36	3.6782	--	--	--	--	--	--	--	--	--	--	--	--	--	--	--	--	--	--	--	111.9	3.7851	--	--	--	--	--	--	--	--	--	--	--	--	--	--	--	--	--	--	--
				36	3.6785	--	--	--	--	--	--	--	--	--	--	--	--	--	--	--	--	--	--	--	111.9	3.7851	--	--	--	--	--	--	--	--	--	--	--	--	--	--	--	--	--	--	--
				36	3.6782	--	--	--	--	--	--	--	--	--	--	--	--	--	--	--	--	--	--	--	112	3.7855	--	--	--	--	--	--	--	--	--	--	--	--	--	--	--	--	--	--	--
				36	3.6785	--	--	--	--	--	--	--	--	--	--	--	--	--	--	--	--	--	--	--	112	3.7848	--	--	--	--	--	--	--	--	--	--	--	--	--	--	--	--	--	--	--
				36.1	3.6785	--	--	--	--	--	--	--	--	--	--	--	--	--	--	--	--	--	--	--	112.1	3.7855	--	--	--	--	--	--	--	--	--	--	--	--	--	--	--	--	--	--	--
				36.1	3.6785	--	--	--	--	--	--	--	--	--	--	--	--	--	--	--	--	--	--	--	112.2	3.7858	--	--	--	--	--	--	--	--	--	--	--	--	--	--	--	--	--	--	--
				36.1	3.6785	--	--	--	--	--	--	--	--	--	--	--	--	--	--	--	--	--	--	--	112.2	3.7855	--	--	--	--	--	--	--	--	--	--	--	--	--	--	--	--	--	--	--
				36.1	3.6785	--	--	--	--	--	--	--	--	--	--	--	--	--	--	--	--	--	--	--	112.3	3.7861	--	--	--	--	--	--	--	--	--	--	--	--	--	--	--	--	--	--	--
				36.1	3.6785	--	--	--	--	--	--	--	--	--	--	--	--	--	--	--	--	--	--	--	112.4	3.7861	--	--	--	--	--	--	--	--	--	--	--	--	--	--	--	--	--	--	--
				36.2	3.6785	--	--	--	--	--	--	--	--	--	--	--	--	--	--	--	--	--	--	--	112.4	3.7861	--	--	--	--	--	--	--	--	--	--	--	--	--	--	--	--	--	--	--
				36.2	3.6785	--	--	--	--	--	--	--	--	--	--	--	--	--	--	--	--	--	--	--	112.5	3.7864	--	--	--	--	--	--	--	--	--	--	--	--	--	--	--	--	--	--	--
				36.2	3.6785	--	--	--	--	--	--	--	--	--	--	--	--	--	--	--	--	--	--	--	112.5	3.7864	--	--	--	--	--	--	--	--	--	--	--	--	--	--	--	--	--	--	--
				36.2	3.6785	--	--	--	--	--	--	--	--	--	--	--	--	--	--	--	--	--	--	--	112.6	3.7864	--	--	--	--	--	--	--	--	--	--	--	--	--	--	--	--	--	--	--
				36.2	3.6785	--	--	--	--	--	--	--	--	--	--	--	--	--	--	--	--	--	--	--	112.7	3.7867	--	--	--	--	--	--	--	--	--	--	--	--	--	--	--	--	--	--	--
				36.3	3.6785	--	--	--	--	--	--	--	--	--	--	--	--	--	--	--	--	--	--	--	112.7	3.787	--	--	--	--	--	--	--	--	--	--	--	--	--	--	--	--	--	--	--
				36.3	3.6785	--	--	--	--	--	--	--	--	--	--	--	--	--	--	--	--	--	--	--	112.8	3.787	--	--	--	--	--	--	--	--	--	--	--	--	--	--	--	--	--	--	--
				36.3	3.6785	--	--	--	--	--	--	--	--	--	--	--	--	--	--	--	--	--	--	--	112.9	3.7873	--	--	--	--	--	--	--	--	--	--	--	--	--	--	--	--	--	--	--
				36.3	3.6785	--	--	--	--	--	--	--	--	--	--	--	--	--	--	--	--	--	--	--	112.9	3.7873	--	--	--	--	--	--	--	--	--	--	--	--	--	--	--	--	--	--	--
				36.3	3.6785	--	--	--	--	--	--	--	--	--	--	--	--	--	--	--	--	--	--	--	113	3.7873	--	--	--	--	--	--	--	--	--	--	--	--	--	--	--	--	--	--	--
				36.4	3.6785	--	--	--	--	--	--	--	--	--	--	--	--	--	--	--	--	--	--	--	113	3.7879	--	--	--	--	--	--	--	--	--	--	--	--	--	--	--	--	--	--	--
				36.4	3.6785	--	--	--	--	--	--	--	--	--	--	--	--	--	--	--	--	--	--	--	113.1	3.7882	--	--	--	--	--	--	--	--	--	--	--	--	--	--	--	--	--	--	--
				36.4	3.6788	--	--	--	--	--	--	--	--	--	--	--	--	--	--	--	--	--	--	--	113.2	3.7882	--	--	--	--	--	--	--	--	--	--	--	--	--	--	--	--	--	--	--
				36.4	3.6791	--	--	--	--	--	--	--	--	--	--	--	--	--	--	--	--	--	--	--	113.2	3.7882	--	--	--	--	--	--	--	--	--	--	--	--	--	--	--	--	--	--	--
				36.4	3.6791	--	--	--	--	--	--	--	--	--	--	--	--	--	--	--	--	--	--	--	113.3	3.7882	--	--	--	--	--	--	--	--	--	--	--	--	--	--	--	--	--	--	--
				36.5	3.6788	--	--	--	--	--	--	--	--	--	--	--	--	--	--	--	--	--	--	--	113.4	3.7886	--	--	--	--	--	--	--	--	--	--	--	--	--	--	--	--	--	--	--
				36.5	3.6791	--	--	--	--	--	--	--	--	--	--	--	--	--	--	--	--	--	--	--	113.4	3.7886	--	--	--	--	--	--	--	--	--	--	--	--	--	--	--	--	--	--	--
				36.5	3.6791	--	--	--	--	--	--	--	--	--	--	--	--	--	--	--	--	--	--	--	113.5	3.7886	--	--	--	--	--	--	--	--	--	--	--	--	--	--	--	--	--	--	--
				36.5	3.6794	--	--	--	--	--	--	--	--	--	--	--	--	--	--	--	--	--	--	--	113.5	3.7889	--	--	--	--	--	--	--	--	--	--	--	--	--	--	--	--	--	--	--
				36.5	3.6794	--	--	--	--	--	--	--	--	--	--	--	--	--	--	--	--	--	--	--	113.6	3.7886	--	--	--	--	--	--	--	--	--	--	--	--	--	--	--	--	--	--	--
				36.6	3.6794	--	--	--	--	--	--	--	--	--	--	--	--	--	--	--	--	--	--	--	113.7	3.7889	--	--	--	--	--	--	--	--	--	--	--	--	--	--	--	--	--	--	--
				36.6	3.6794	--	--	--	--	--	--	--	--	--	--	--	--	--	--	--	--	--	--	--	113.7	3.7889	--	--	--	--	--	--	--	--	--	--	--	--	--	--	--	--	--	--	--
				36.6	3.6794	--	--	--	--	--	--	--	--	--	--	--	--	--	--	--	--	--	--	--	113.8	3.7892	--	--	--	--	--	--	--	--	--	--	--	--	--	--	--	--	--	--	--
				36.6	3.6794	--	--	--	--	--	--	--	--	--	--	--	--	--	--	--	--	--	--	--	113.9	3.7895	--	--	--	--	--	--	--	--	--	--	--	--	--	--	--	--	--	--	--
				36.6	3.6797	--	--	--	--	--	--	--	--	--	--	--	--	--	--	--	--	--	--	--	113.9	3.7892	--	--	--	--	--	--	--	--	--	--	--	--	--	--	--	--	--	--	--
				36.7	3.68	--	--	--	--	--	--	--	--	--	--	--	--	--	--	--	--	--	--	--	114	3.7895	--	--	--	--	--	--	--	--	--	--	--	--	--	--	--	--	--	--	--
				36.7	3.68	--	--	--	--	--	--	--	--	--	--	--	--	--	--	--	--	--	--	--	114	3.7901	--	--	--	--	--	--	--	--	--	--	--	--	--	--	--	--	--	--	--
				36.7	3.68	--	--	--	--	--	--	--	--	--	--	--	--	--	--	--	--	--	--	--	114.1	3.7901	--	--	--	--	--	--	--	--	--	--	--	--	--	--	--	--	--	--	--
				36.7	3.6804	--	--	--	--	--	--	--	--	--	--	--	--	--	--	--	--	--	--	--	114.2	3.7901	--	--	--	--	--	--	--	--	--	--	--	--	--	--	--	--	--	--	--
				36.7	3.68	--	--	--	--	--	--	--	--	--	--	--	--	--	--	--	--	--	--	--	114.2	3.7901	--	--	--	--	--	--	--	--	--	--	--	--	--	--	--	--	--	--	--
				36.8	3.6804	--	--	--	--	--	--	--	--	--	--	--	--	--	--	--	--	--	--	--	114.3	3.7901	--	--	--	--	--	--	--	--	--	--	--	--	--	--	--	--	--	--	--
				36.8	3.68	--	--	--	--	--	--	--	--	--	--	--	--	--	--	--	--	--	--	--	114.4	3.7901	--	--	--	--	--	--	--	--	--	--	--	--	--	--	--	--	--	--	--
				36.8	3.6797	--	--	--	--	--	--	--	--	--	--	--	--	--	--	--	--	--	--	--	114.4	3.7907	--	--	--	--	--	--	--	--	--	--	--	--	--	--	--	--	--	--	--
				36.8	3.6797	--	--	--	--	--	--	--	--	--	--	--	--	--	--	--	--	--	--	--	114.5	3.7907	--	--	--	--	--	--	--	--	--	--	--	--	--	--	--	--	--	--	--
				36.8	3.68	--	--	--	--	--	--	--	--	--	--	--	--	--	--	--	--	--	--	--	114.5	3.791	--	--	--	--	--	--	--	--	--	--	--	--	--	--	--	--	--	--	--
				36.9	3.68	--	--	--	--	--	--	--	--	--	--	--	--	--	--	--	--	--	--	--	114.6	3.791	--	--	--	--	--	--	--	--	--	--	--	--	--	--	--	--	--	--	--
				36.9	3.68	--	--	--	--	--	--	--	--	--	--	--	--	--	--	--	--	--	--	--	114.7	3.791	--	--	--	--	--	--	--	--	--	--	--	--	--	--	--	--	--	--	--
				36.9	3.6804	--	--	--	--	--	--	--	--	--	--	--	--	--	--	--	--	--	--	--	114.7	3.791	--	--	--	--	--	--	--	--	--	--	--	--	--	--	--	--	--	--	--
				36.9	3.6804	--	--	--	--	--	--	--	--	--	--	--	--	--	--	--	--	--	--	--	114.8	3.791	--	--	--	--	--	--	--	--	--	--	--	--	--	--	--	--	--	--	--
				36.9	3.6804	--	--	--	--	--	--	--	--	--	--	--	--	--	--	--	--	--	--	--	114.9	3.7913	--	--	--	--	--	--	--	--	--	--	--	--	--	--	--	--	--	--	--
				37	3.6804	--	--	--	--	--	--	--	--	--	--	--	--	--	--	--	--	--	--	--	114.9	3.7917	--	--	--	--	--	--	--	--	--	--	--	--	--	--	--	--	--	--	--
				37	3.6804	--	--	--	--	--	--	--	--	--	--	--	--	--	--	--	--	--	--	--	115	3.7917	--	--	--	--	--	--	--	--	--	--	--	--	--	--	--	--	--	--	--
				37	3.6804	--	--	--	--	--	--	--	--	--	--	--	--	--	--	--	--	--	--	--	115	3.7917	--	--	--	--	--	--	--	--	--	--	--	--	--	--	--	--	--	--	--
				37	3.6804	--	--	--	--	--	--	--	--	--	--	--	--	--	--	--	--	--	--	--	115.1	3.7917	--	--	--	--	--	--	--	--	--	--	--	--	--	--	--	--	--	--	--
				37	3.6804	--	--	--	--	--	--	--	--	--	--	--	--	--	--	--	--	--	--	--	115.2	3.7913	--	--	--	--	--	--	--	--	--	--	--	--	--	--	--	--	--	--	--
				37.1	3.6804	--	--	--	--	--	--	--	--	--	--	--	--	--	--	--	--	--	--	--	115.2	3.792	--	--	--	--	--	--	--	--	--	--	--	--	--	--	--	--	--	--	--
				37.1	3.6804	--	--	--	--	--	--	--	--	--	--	--	--	--	--	--	--	--	--	--	115.3	3.792	--	--	--	--	--	--	--	--	--	--	--	--	--	--	--	--	--	--	--
				37.1	3.6804	--	--	--	--	--	--	--	--	--	--	--	--	--	--	--	--	--	--	--	115.4	3.792	--	--	--	--	--	--	--	--	--	--	--	--	--	--	--	--	--	--	--
				37.1	3.6804	--	--	--	--	--	--	--	--	--	--	--	--	--	--	--	--	--	--	--	115.4	3.7923	--	--	--	--	--	--	--	--	--	--	--	--	--	--	--	--	--	--	--
				37.1	3.6807	--	--	--	--	--	--	--	--	--	--	--	--	--	--	--	--	--	--	--	115.5	3.7929	--	--	--	--	--	--	--	--	--	--	--	--	--	--	--	--	--	--	--
				37.2	3.6804	--	--	--	--	--	--	--	--	--	--	--	--	--	--	--	--	--	--	--	115.5	3.7926	--	--	--	--	--	--	--	--	--	--	--	--	--	--	--	--	--	--	--
				37.2	3.6807	--	--	--	--	--	--	--	--	--	--	--	--	--	--	--	--	--	--	--	115.6	3.7923	--	--	--	--	--	--	--	--	--	--	--	--	--	--	--	--	--	--	--
				37.2	3.6807	--	--	--	--	--	--	--	--	--	--	--	--	--	--	--	--	--	--	--	115.7	3.7926	--	--	--	--	--	--	--	--	--	--	--	--	--	--	--	--	--	--	--
				37.2	3.6804	--	--	--	--	--	--	--	--	--	--	--	--	--	--	--	--	--	--	--	115.7	3.792	--	--	--	--	--	--	--	--	--	--	--	--	--	--	--	--	--	--	--
				37.2	3.6804	--	--	--	--	--	--	--	--	--	--	--	--	--	--	--	--	--	--	--	115.8	3.7929	--	--	--	--	--	--	--	--	--	--	--	--	--	--	--	--	--	--	--
				37.3	3.6807	--	--	--	--	--	--	--	--	--	--	--	--	--	--	--	--	--	--	--	115.9	3.7926	--	--	--	--	--	--	--	--	--	--	--	--	--	--	--	--	--	--	--
				37.3	3.6807	--	--	--	--	--	--	--	--	--	--	--	--	--	--	--	--	--	--	--	115.9	3.7929	--	--	--	--	--	--	--	--	--	--	--	--	--	--	--	--	--	--	--
				37.3	3.6804	--	--	--	--	--	--	--	--	--	--	--	--	--	--	--	--	--	--	--	116	3.7929	--	--	--	--	--	--	--	--	--	--	--	--	--	--	--	--	--	--	--
				37.3	3.6804	--	--	--	--	--	--	--	--	--	--	--	--	--	--	--	--	--	--	--	116	3.7929	--	--	--	--	--	--	--	--	--	--	--	--	--	--	--	--	--	--	--
				37.3	3.6804	--	--	--	--	--	--	--	--	--	--	--	--	--	--	--	--	--	--	--	116.1	3.7929	--	--	--	--	--	--	--	--	--	--	--	--	--	--	--	--	--	--	--
				37.4	3.6804	--	--	--	--	--	--	--	--	--	--	--	--	--	--	--	--	--	--	--	116.2	3.7932	--	--	--	--	--	--	--	--	--	--	--	--	--	--	--	--	--	--	--
				37.4	3.6804	--	--	--	--	--	--	--	--	--	--	--	--	--	--	--	--	--	--	--	116.2	3.7932	--	--	--	--	--	--	--	--	--	--	--	--	--	--	--	--	--	--	--
				37.4	3.6804	--	--	--	--	--	--	--	--	--	--	--	--	--	--	--	--	--	--	--	116.3	3.7938	--	--	--	--	--	--	--	--	--	--	--	--	--	--	--	--	--	--	--
				37.4	3.6804	--	--	--	--	--	--	--	--	--	--	--	--	--	--	--	--	--	--	--	116.4	3.7938	--	--	--	--	--	--	--	--	--	--	--	--	--	--	--	--	--	--	--
				37.4	3.6807	--	--	--	--	--	--	--	--	--	--	--	--	--	--	--	--	--	--	--	116.4	3.7938	--	--	--	--	--	--	--	--	--	--	--	--	--	--	--	--	--	--	--
				37.5	3.6807	--	--	--	--	--	--	--	--	--	--	--	--	--	--	--	--	--	--	--	116.5	3.7938	--	--	--	--	--	--	--	--	--	--	--	--	--	--	--	--	--	--	--
				37.5	3.681	--	--	--	--	--	--	--	--	--	--	--	--	--	--	--	--	--	--	--	116.5	3.7938	--	--	--	--	--	--	--	--	--	--	--	--	--	--	--	--	--	--	--
				37.5	3.6804	--	--	--	--	--	--	--	--	--	--	--	--	--	--	--	--	--	--	--	116.6	3.7938	--	--	--	--	--	--	--	--	--	--	--	--	--	--	--	--	--	--	--
				37.5	3.681	--	--	--	--	--	--	--	--	--	--	--	--	--	--	--	--	--	--	--	116.7	3.7941	--	--	--	--	--	--	--	--	--	--	--	--	--	--	--	--	--	--	--
				37.5	3.6813	--	--	--	--	--	--	--	--	--	--	--	--	--	--	--	--	--	--	--	116.7	3.7948	--	--	--	--	--	--	--	--	--	--	--	--	--	--	--	--	--	--	--
				37.6	3.6813	--	--	--	--	--	--	--	--	--	--	--	--	--	--	--	--	--	--	--	116.8	3.7948	--	--	--	--	--	--	--	--	--	--	--	--	--	--	--	--	--	--	--
				37.6	3.6813	--	--	--	--	--	--	--	--	--	--	--	--	--	--	--	--	--	--	--	116.9	3.7944	--	--	--	--	--	--	--	--	--	--	--	--	--	--	--	--	--	--	--
				37.6	3.6813	--	--	--	--	--	--	--	--	--	--	--	--	--	--	--	--	--	--	--	116.9	3.7948	--	--	--	--	--	--	--	--	--	--	--	--	--	--	--	--	--	--	--
				37.6	3.6813	--	--	--	--	--	--	--	--	--	--	--	--	--	--	--	--	--	--	--	117	3.7954	--	--	--	--	--	--	--	--	--	--	--	--	--	--	--	--	--	--	--
				37.6	3.6813	--	--	--	--	--	--	--	--	--	--	--	--	--	--	--	--	--	--	--	117	3.7957	--	--	--	--	--	--	--	--	--	--	--	--	--	--	--	--	--	--	--
				37.7	3.6813	--	--	--	--	--	--	--	--	--	--	--	--	--	--	--	--	--	--	--	117.1	3.7957	--	--	--	--	--	--	--	--	--	--	--	--	--	--	--	--	--	--	--
				37.7	3.6816	--	--	--	--	--	--	--	--	--	--	--	--	--	--	--	--	--	--	--	117.2	3.796	--	--	--	--	--	--	--	--	--	--	--	--	--	--	--	--	--	--	--
				37.7	3.6816	--	--	--	--	--	--	--	--	--	--	--	--	--	--	--	--	--	--	--	117.2	3.7963	--	--	--	--	--	--	--	--	--	--	--	--	--	--	--	--	--	--	--
				37.7	3.6816	--	--	--	--	--	--	--	--	--	--	--	--	--	--	--	--	--	--	--	117.3	3.7963	--	--	--	--	--	--	--	--	--	--	--	--	--	--	--	--	--	--	--
				37.7	3.6819	--	--	--	--	--	--	--	--	--	--	--	--	--	--	--	--	--	--	--	117.3	3.7969	--	--	--	--	--	--	--	--	--	--	--	--	--	--	--	--	--	--	--
				37.8	3.6819	--	--	--	--	--	--	--	--	--	--	--	--	--	--	--	--	--	--	--	117.4	3.7972	--	--	--	--	--	--	--	--	--	--	--	--	--	--	--	--	--	--	--
				37.8	3.6822	--	--	--	--	--	--	--	--	--	--	--	--	--	--	--	--	--	--	--	117.5	3.7975	--	--	--	--	--	--	--	--	--	--	--	--	--	--	--	--	--	--	--
				37.8	3.6819	--	--	--	--	--	--	--	--	--	--	--	--	--	--	--	--	--	--	--	117.5	3.7972	--	--	--	--	--	--	--	--	--	--	--	--	--	--	--	--	--	--	--
				37.8	3.6819	--	--	--	--	--	--	--	--	--	--	--	--	--	--	--	--	--	--	--	117.6	3.7979	--	--	--	--	--	--	--	--	--	--	--	--	--	--	--	--	--	--	--
				37.8	3.6822	--	--	--	--	--	--	--	--	--	--	--	--	--	--	--	--	--	--	--	117.7	3.7975	--	--	--	--	--	--	--	--	--	--	--	--	--	--	--	--	--	--	--
				37.9	3.6822	--	--	--	--	--	--	--	--	--	--	--	--	--	--	--	--	--	--	--	117.7	3.7979	--	--	--	--	--	--	--	--	--	--	--	--	--	--	--	--	--	--	--
				37.9	3.6822	--	--	--	--	--	--	--	--	--	--	--	--	--	--	--	--	--	--	--	117.8	3.7985	--	--	--	--	--	--	--	--	--	--	--	--	--	--	--	--	--	--	--
				37.9	3.6822	--	--	--	--	--	--	--	--	--	--	--	--	--	--	--	--	--	--	--	117.8	3.7975	--	--	--	--	--	--	--	--	--	--	--	--	--	--	--	--	--	--	--
				37.9	3.6822	--	--	--	--	--	--	--	--	--	--	--	--	--	--	--	--	--	--	--	117.9	3.7979	--	--	--	--	--	--	--	--	--	--	--	--	--	--	--	--	--	--	--
				37.9	3.6822	--	--	--	--	--	--	--	--	--	--	--	--	--	--	--	--	--	--	--	118	3.7979	--	--	--	--	--	--	--	--	--	--	--	--	--	--	--	--	--	--	--
				38	3.6822	--	--	--	--	--	--	--	--	--	--	--	--	--	--	--	--	--	--	--	118	3.7982	--	--	--	--	--	--	--	--	--	--	--	--	--	--	--	--	--	--	--
				38	3.6822	--	--	--	--	--	--	--	--	--	--	--	--	--	--	--	--	--	--	--	118.1	3.7985	--	--	--	--	--	--	--	--	--	--	--	--	--	--	--	--	--	--	--
				38	3.6822	--	--	--	--	--	--	--	--	--	--	--	--	--	--	--	--	--	--	--	118.2	3.7982	--	--	--	--	--	--	--	--	--	--	--	--	--	--	--	--	--	--	--
				38	3.6822	--	--	--	--	--	--	--	--	--	--	--	--	--	--	--	--	--	--	--	118.2	3.7985	--	--	--	--	--	--	--	--	--	--	--	--	--	--	--	--	--	--	--
				38	3.6828	--	--	--	--	--	--	--	--	--	--	--	--	--	--	--	--	--	--	--	118.3	3.7982	--	--	--	--	--	--	--	--	--	--	--	--	--	--	--	--	--	--	--
				38.1	3.6828	--	--	--	--	--	--	--	--	--	--	--	--	--	--	--	--	--	--	--	118.3	3.7985	--	--	--	--	--	--	--	--	--	--	--	--	--	--	--	--	--	--	--
				38.1	3.6831	--	--	--	--	--	--	--	--	--	--	--	--	--	--	--	--	--	--	--	118.4	3.7985	--	--	--	--	--	--	--	--	--	--	--	--	--	--	--	--	--	--	--
				38.1	3.6828	--	--	--	--	--	--	--	--	--	--	--	--	--	--	--	--	--	--	--	118.5	3.7991	--	--	--	--	--	--	--	--	--	--	--	--	--	--	--	--	--	--	--
				38.1	3.6825	--	--	--	--	--	--	--	--	--	--	--	--	--	--	--	--	--	--	--	118.5	3.7985	--	--	--	--	--	--	--	--	--	--	--	--	--	--	--	--	--	--	--
				38.1	3.6825	--	--	--	--	--	--	--	--	--	--	--	--	--	--	--	--	--	--	--	118.6	3.7991	--	--	--	--	--	--	--	--	--	--	--	--	--	--	--	--	--	--	--
				38.2	3.6831	--	--	--	--	--	--	--	--	--	--	--	--	--	--	--	--	--	--	--	118.7	3.7988	--	--	--	--	--	--	--	--	--	--	--	--	--	--	--	--	--	--	--
				38.2	3.6828	--	--	--	--	--	--	--	--	--	--	--	--	--	--	--	--	--	--	--	118.7	3.7991	--	--	--	--	--	--	--	--	--	--	--	--	--	--	--	--	--	--	--
				38.2	3.6828	--	--	--	--	--	--	--	--	--	--	--	--	--	--	--	--	--	--	--	118.8	3.7991	--	--	--	--	--	--	--	--	--	--	--	--	--	--	--	--	--	--	--
				38.2	3.6831	--	--	--	--	--	--	--	--	--	--	--	--	--	--	--	--	--	--	--	118.8	3.7994	--	--	--	--	--	--	--	--	--	--	--	--	--	--	--	--	--	--	--
				38.2	3.6831	--	--	--	--	--	--	--	--	--	--	--	--	--	--	--	--	--	--	--	118.9	3.7994	--	--	--	--	--	--	--	--	--	--	--	--	--	--	--	--	--	--	--
				38.3	3.6835	--	--	--	--	--	--	--	--	--	--	--	--	--	--	--	--	--	--	--	119	3.7994	--	--	--	--	--	--	--	--	--	--	--	--	--	--	--	--	--	--	--
				38.3	3.6835	--	--	--	--	--	--	--	--	--	--	--	--	--	--	--	--	--	--	--	119	3.8	--	--	--	--	--	--	--	--	--	--	--	--	--	--	--	--	--	--	--
				38.3	3.6838	--	--	--	--	--	--	--	--	--	--	--	--	--	--	--	--	--	--	--	119.1	3.8	--	--	--	--	--	--	--	--	--	--	--	--	--	--	--	--	--	--	--
				38.3	3.6838	--	--	--	--	--	--	--	--	--	--	--	--	--	--	--	--	--	--	--	119.2	3.8003	--	--	--	--	--	--	--	--	--	--	--	--	--	--	--	--	--	--	--
				38.3	3.6838	--	--	--	--	--	--	--	--	--	--	--	--	--	--	--	--	--	--	--	119.2	3.8003	--	--	--	--	--	--	--	--	--	--	--	--	--	--	--	--	--	--	--
				38.4	3.6841	--	--	--	--	--	--	--	--	--	--	--	--	--	--	--	--	--	--	--	119.3	3.8003	--	--	--	--	--	--	--	--	--	--	--	--	--	--	--	--	--	--	--
				38.4	3.6841	--	--	--	--	--	--	--	--	--	--	--	--	--	--	--	--	--	--	--	119.3	3.8006	--	--	--	--	--	--	--	--	--	--	--	--	--	--	--	--	--	--	--
				38.4	3.6838	--	--	--	--	--	--	--	--	--	--	--	--	--	--	--	--	--	--	--	119.4	3.8006	--	--	--	--	--	--	--	--	--	--	--	--	--	--	--	--	--	--	--
				38.4	3.6841	--	--	--	--	--	--	--	--	--	--	--	--	--	--	--	--	--	--	--	119.5	3.801	--	--	--	--	--	--	--	--	--	--	--	--	--	--	--	--	--	--	--
				38.4	3.6841	--	--	--	--	--	--	--	--	--	--	--	--	--	--	--	--	--	--	--	119.5	3.8013	--	--	--	--	--	--	--	--	--	--	--	--	--	--	--	--	--	--	--
				38.5	3.6841	--	--	--	--	--	--	--	--	--	--	--	--	--	--	--	--	--	--	--	119.6	3.8013	--	--	--	--	--	--	--	--	--	--	--	--	--	--	--	--	--	--	--
				38.5	3.6841	--	--	--	--	--	--	--	--	--	--	--	--	--	--	--	--	--	--	--	119.7	3.8013	--	--	--	--	--	--	--	--	--	--	--	--	--	--	--	--	--	--	--
				38.5	3.6841	--	--	--	--	--	--	--	--	--	--	--	--	--	--	--	--	--	--	--	119.7	3.8013	--	--	--	--	--	--	--	--	--	--	--	--	--	--	--	--	--	--	--
				38.5	3.6841	--	--	--	--	--	--	--	--	--	--	--	--	--	--	--	--	--	--	--	119.8	3.8013	--	--	--	--	--	--	--	--	--	--	--	--	--	--	--	--	--	--	--
				38.6	3.6841	--	--	--	--	--	--	--	--	--	--	--	--	--	--	--	--	--	--	--	119.8	3.8013	--	--	--	--	--	--	--	--	--	--	--	--	--	--	--	--	--	--	--
				38.6	3.6844	--	--	--	--	--	--	--	--	--	--	--	--	--	--	--	--	--	--	--	119.9	3.8016	--	--	--	--	--	--	--	--	--	--	--	--	--	--	--	--	--	--	--
				38.6	3.6844	--	--	--	--	--	--	--	--	--	--	--	--	--	--	--	--	--	--	--	120	3.8019	--	--	--	--	--	--	--	--	--	--	--	--	--	--	--	--	--	--	--
				38.6	3.6844	--	--	--	--	--	--	--	--	--	--	--	--	--	--	--	--	--	--	--	120	3.8019	--	--	--	--	--	--	--	--	--	--	--	--	--	--	--	--	--	--	--
				38.6	3.6844	--	--	--	--	--	--	--	--	--	--	--	--	--	--	--	--	--	--	--	120.1	3.8025	--	--	--	--	--	--	--	--	--	--	--	--	--	--	--	--	--	--	--
				38.7	3.6844	--	--	--	--	--	--	--	--	--	--	--	--	--	--	--	--	--	--	--	120.2	3.8025	--	--	--	--	--	--	--	--	--	--	--	--	--	--	--	--	--	--	--
				38.7	3.6844	--	--	--	--	--	--	--	--	--	--	--	--	--	--	--	--	--	--	--	120.2	3.8028	--	--	--	--	--	--	--	--	--	--	--	--	--	--	--	--	--	--	--
				38.7	3.6847	--	--	--	--	--	--	--	--	--	--	--	--	--	--	--	--	--	--	--	120.3	3.8028	--	--	--	--	--	--	--	--	--	--	--	--	--	--	--	--	--	--	--
				38.7	3.685	--	--	--	--	--	--	--	--	--	--	--	--	--	--	--	--	--	--	--	120.3	3.8031	--	--	--	--	--	--	--	--	--	--	--	--	--	--	--	--	--	--	--
				38.7	3.685	--	--	--	--	--	--	--	--	--	--	--	--	--	--	--	--	--	--	--	120.4	3.8031	--	--	--	--	--	--	--	--	--	--	--	--	--	--	--	--	--	--	--
				38.8	3.685	--	--	--	--	--	--	--	--	--	--	--	--	--	--	--	--	--	--	--	120.5	3.8031	--	--	--	--	--	--	--	--	--	--	--	--	--	--	--	--	--	--	--
				38.8	3.685	--	--	--	--	--	--	--	--	--	--	--	--	--	--	--	--	--	--	--	120.5	3.8031	--	--	--	--	--	--	--	--	--	--	--	--	--	--	--	--	--	--	--
				38.8	3.685	--	--	--	--	--	--	--	--	--	--	--	--	--	--	--	--	--	--	--	120.6	3.8031	--	--	--	--	--	--	--	--	--	--	--	--	--	--	--	--	--	--	--
				38.8	3.685	--	--	--	--	--	--	--	--	--	--	--	--	--	--	--	--	--	--	--	120.7	3.8031	--	--	--	--	--	--	--	--	--	--	--	--	--	--	--	--	--	--	--
				38.8	3.685	--	--	--	--	--	--	--	--	--	--	--	--	--	--	--	--	--	--	--	120.7	3.8031	--	--	--	--	--	--	--	--	--	--	--	--	--	--	--	--	--	--	--
				38.9	3.6853	--	--	--	--	--	--	--	--	--	--	--	--	--	--	--	--	--	--	--	120.8	3.8031	--	--	--	--	--	--	--	--	--	--	--	--	--	--	--	--	--	--	--
				38.9	3.6853	--	--	--	--	--	--	--	--	--	--	--	--	--	--	--	--	--	--	--	120.8	3.8031	--	--	--	--	--	--	--	--	--	--	--	--	--	--	--	--	--	--	--
				38.9	3.6859	--	--	--	--	--	--	--	--	--	--	--	--	--	--	--	--	--	--	--	120.9	3.8031	--	--	--	--	--	--	--	--	--	--	--	--	--	--	--	--	--	--	--
				38.9	3.6856	--	--	--	--	--	--	--	--	--	--	--	--	--	--	--	--	--	--	--	121	3.8034	--	--	--	--	--	--	--	--	--	--	--	--	--	--	--	--	--	--	--
				38.9	3.6856	--	--	--	--	--	--	--	--	--	--	--	--	--	--	--	--	--	--	--	121	3.8034	--	--	--	--	--	--	--	--	--	--	--	--	--	--	--	--	--	--	--
				39	3.6859	--	--	--	--	--	--	--	--	--	--	--	--	--	--	--	--	--	--	--	121.1	3.8041	--	--	--	--	--	--	--	--	--	--	--	--	--	--	--	--	--	--	--
				39	3.6859	--	--	--	--	--	--	--	--	--	--	--	--	--	--	--	--	--	--	--	121.2	3.8037	--	--	--	--	--	--	--	--	--	--	--	--	--	--	--	--	--	--	--
				39	3.6859	--	--	--	--	--	--	--	--	--	--	--	--	--	--	--	--	--	--	--	121.2	3.8041	--	--	--	--	--	--	--	--	--	--	--	--	--	--	--	--	--	--	--
				39	3.6859	--	--	--	--	--	--	--	--	--	--	--	--	--	--	--	--	--	--	--	121.3	3.8037	--	--	--	--	--	--	--	--	--	--	--	--	--	--	--	--	--	--	--
				39	3.6859	--	--	--	--	--	--	--	--	--	--	--	--	--	--	--	--	--	--	--	121.3	3.8041	--	--	--	--	--	--	--	--	--	--	--	--	--	--	--	--	--	--	--
				39.1	3.6859	--	--	--	--	--	--	--	--	--	--	--	--	--	--	--	--	--	--	--	121.4	3.8041	--	--	--	--	--	--	--	--	--	--	--	--	--	--	--	--	--	--	--
				39.1	3.6859	--	--	--	--	--	--	--	--	--	--	--	--	--	--	--	--	--	--	--	121.5	3.8041	--	--	--	--	--	--	--	--	--	--	--	--	--	--	--	--	--	--	--
				39.1	3.6859	--	--	--	--	--	--	--	--	--	--	--	--	--	--	--	--	--	--	--	121.5	3.8041	--	--	--	--	--	--	--	--	--	--	--	--	--	--	--	--	--	--	--
				39.1	3.6859	--	--	--	--	--	--	--	--	--	--	--	--	--	--	--	--	--	--	--	121.6	3.8044	--	--	--	--	--	--	--	--	--	--	--	--	--	--	--	--	--	--	--
				39.1	3.6859	--	--	--	--	--	--	--	--	--	--	--	--	--	--	--	--	--	--	--	121.7	3.805	--	--	--	--	--	--	--	--	--	--	--	--	--	--	--	--	--	--	--
				39.2	3.6859	--	--	--	--	--	--	--	--	--	--	--	--	--	--	--	--	--	--	--	121.7	3.805	--	--	--	--	--	--	--	--	--	--	--	--	--	--	--	--	--	--	--
				39.2	3.6859	--	--	--	--	--	--	--	--	--	--	--	--	--	--	--	--	--	--	--	121.8	3.8053	--	--	--	--	--	--	--	--	--	--	--	--	--	--	--	--	--	--	--
				39.2	3.6859	--	--	--	--	--	--	--	--	--	--	--	--	--	--	--	--	--	--	--	121.8	3.8056	--	--	--	--	--	--	--	--	--	--	--	--	--	--	--	--	--	--	--
				39.2	3.6859	--	--	--	--	--	--	--	--	--	--	--	--	--	--	--	--	--	--	--	121.9	3.8059	--	--	--	--	--	--	--	--	--	--	--	--	--	--	--	--	--	--	--
				39.2	3.6859	--	--	--	--	--	--	--	--	--	--	--	--	--	--	--	--	--	--	--	122	3.8062	--	--	--	--	--	--	--	--	--	--	--	--	--	--	--	--	--	--	--
				39.3	3.6859	--	--	--	--	--	--	--	--	--	--	--	--	--	--	--	--	--	--	--	122	3.8065	--	--	--	--	--	--	--	--	--	--	--	--	--	--	--	--	--	--	--
				39.3	3.6859	--	--	--	--	--	--	--	--	--	--	--	--	--	--	--	--	--	--	--	122.1	3.8059	--	--	--	--	--	--	--	--	--	--	--	--	--	--	--	--	--	--	--
				39.3	3.6862	--	--	--	--	--	--	--	--	--	--	--	--	--	--	--	--	--	--	--	122.2	3.8068	--	--	--	--	--	--	--	--	--	--	--	--	--	--	--	--	--	--	--
				39.3	3.6859	--	--	--	--	--	--	--	--	--	--	--	--	--	--	--	--	--	--	--	122.2	3.8072	--	--	--	--	--	--	--	--	--	--	--	--	--	--	--	--	--	--	--
				39.3	3.6859	--	--	--	--	--	--	--	--	--	--	--	--	--	--	--	--	--	--	--	122.3	3.8068	--	--	--	--	--	--	--	--	--	--	--	--	--	--	--	--	--	--	--
[truncated: 147,895 more rows]

## Sheet: Figure3
Fig.3a					Fig.3b					Fig.3c				Fig.3d						Fig.3e			Fig.3f
[truncated: 10,504 more rows]

## Sheet: Figure4
Fig.4a				Fig.4b							Fig.4c					Fig.4d				Fig.4e							Fig.4f					Fig.4g					Fig.4h
[truncated: 22,366 more rows]

[truncated: 20 more sheets: Figure5, Figure6, Figure7, Supplementary Figure1, Supplementary Figure2, Supplementary Figure3, Supplementary Figure4, Supplementary Figure6, Supplementary Figure7, Supplementary Figure8, Supplementary Figure9, Supplementary Figure11, Supplementary Figure13, Supplementary Figure14, Supplementary Figure15, Supplementary Figure16, Supplementary Figure17, Supplementary Figure18, Supplementary Figure19, Supplementary Figure21]
